# Supplementary material for: Occurrence and functional significance of the transcriptome in bovine (Bos taurus) spermatozoa
Source: Sci Rep. 2017 Mar 9;7:42392. doi: 10.1038/srep42392 (PMC5343582; doi:10.1038/srep42392)
Supplement: Supplementary Dataset 1 [file srep42392-s2.xls]

## Sheet: Supplementary data set 1A
The biological process of the transcripts with more than 100 TPM (transcripts per million reads). The TPM from both the platforms for a particular gene was averaged and used for this analysis.
GO-Term	P-value	Genes observed)	List of observed genes
Amide biosynthetic process	2.35206e-06	35	RPL18A, RPL28, FAU, DHFR, ANG2, RPL6, RPL27, MRPS22, RPS3, EIF1, RPL13A, MRPS23, RPS5, RPS29, UBA52, RPS2, RQCD1, GCLM, RPL32, RPL23, RPL31, NGDN, CERS2, RPL10A, RPS27, RPL10L, EIF4A2, RPS23, RPS18, EIF4A3, RPS11, EIF4G2, RPL27A, EIF2S3, RPL37
Peptide biosynthetic process	3.69336e-06	33	RPL18A, RPL28, FAU, ANG2, RPL6, RPL27, MRPS22, RPS3, EIF1, RPL13A, MRPS23, RPS5, RPS29, UBA52, RPS2, RQCD1, GCLM, RPL32, RPL23, RPL31, NGDN, RPL10A, RPS27, RPL10L, EIF4A2, RPS23, RPS18, EIF4A3, RPS11, EIF4G2, RPL27A, EIF2S3, RPL37
Translation	4.61181e-06	32	RPL18A, RPL28, FAU, ANG2, RPL6, RPL27, MRPS22, RPS3, EIF1, RPL13A, MRPS23, RPS5, RPS29, UBA52, RPS2, RQCD1, RPL32, RPL23, RPL31, NGDN, RPL10A, RPS27, RPL10L, EIF4A2, RPS23, RPS18, EIF4A3, RPS11, EIF4G2, RPL27A, EIF2S3, RPL37
Peptide metabolic process	9.10972e-06	35	SOD1, RPL18A, RPL28, FAU, CLIC5, ANG2, RPL6, RPL27, MRPS22, RPS3, EIF1, RPL13A, MRPS23, RPS5, RPS29, UBA52, RPS2, RQCD1, GCLM, RPL32, RPL23, RPL31, NGDN, RPL10A, RPS27, RPL10L, EIF4A2, RPS23, RPS18, EIF4A3, RPS11, EIF4G2, RPL27A, EIF2S3, RPL37
Cellular amide metabolic process	1.01134e-05	38	SOD1, RPL18A, RPL28, FAU, DHFR, CLIC5, ANG2, RPL6, RPL27, MRPS22, RPS3, EIF1, RPL13A, MRPS23, RPS5, RPS29, UBA52, RPS2, RQCD1, GCLM, RPL32, RPL23, PLA2G15, RPL31, NGDN, CERS2, RPL10A, RPS27, RPL10L, EIF4A2, RPS23, RPS18, EIF4A3, RPS11, EIF4G2, RPL27A, EIF2S3, RPL37
Organonitrogen compound biosynthetic process	0.000368036	43	RPL18A, RPL28, FAU, MC2R, DHFR, ANG2, RPL6, RPL27, ATP5G3, MRPS22, RPS3, EIF1, RPL13A, ATPIF1, MRPS23, RPS5, RPS29, UBA52, GPR161, RPS2, RQCD1, IL1B, GCLM, RPL32, RPL23, RPL31, ATP5L, NGDN, CERS2, RPL10A, PNP, RPS27, GLUL, RPL10L, EIF4A2, RPS23, RPS18, EIF4A3, RPS11, EIF4G2, RPL27A, EIF2S3, RPL37
DNA conformation change	0.00119506	9	MCM3, NASP, TSPY, LOC404073, PRM3, NAA60, PRM1, MCM5, TSPYL1
Organonitrogen compound metabolic process	0.00129601	57	AASS, SOD1, ITIH3, RPL18A, RPL28, FAU, MC2R, DHFR, THTPA, CLIC5, ITPA, ANG2, CREM, UQCRH, RPL6, RPL27, SAT1, ATP5G3, MRPS22, RPS3, EIF1, RPL13A, ATPIF1, MRPS23, RPS5, RPS29, UBA52, GPR161, RPS2, GAL3ST1, RQCD1, IL1B, GCLM, PPIF, MAPK1, RPL32, RPL23, PLA2G15, RPL31, ATP5L, NGDN, CERS2, RPL10A, PNP, RPS27, GLUL, RPL10L, EIF4A2, RPS23, PFKL, RPS18, EIF4A3, RPS11, EIF4G2, RPL27A, EIF2S3, RPL37
DNA packaging	0.00176219	7	NASP, TSPY, LOC404073, PRM3, NAA60, PRM1, TSPYL1
Myelin maintenance	0.00266681	2	SOD1, NDRG1
Peripheral nervous system myelin maintenance	0.00266681	2	SOD1, NDRG1
Spermatogenesis	0.00403959	11	TSPY, SOD1, PRM3, PRM1, CABS1, LGR4, MEA1, UBE2B, MEIG1, RPL10L, TNP1
Histone H2A ubiquitination	0.00409423	3	SKP1, UBE2B, RNF168
Male gamete generation	0.00442526	11	TSPY, SOD1, PRM3, PRM1, CABS1, LGR4, MEA1, UBE2B, MEIG1, RPL10L, TNP1
Protein monoubiquitination	0.00463714	4	SKP1, FBXL2, UBE2B, RNF168
Transition metal ion homeostasis	0.00519199	7	SOD1, COMMD1, B2M, FTH1, SFXN1, SFXN3, ATOX1
Chromatin assembly or disassembly	0.0061453	6	NASP, TSPY, LOC404073, NAA60, TSPYL1, TNP1
Nucleosome organization	0.0061453	6	NASP, TSPY, LOC404073, NAA60, TSPYL1, TNP1
Organelle organization	0.00688419	62	FAM83D, DNAJC2, DCTN2, MCM3, PICK1, SKP1, NASP, TSPY, SOD1, PFN1, LOC404073, CFL1, GABARAP, PRM3, LONP1, ITPA, LOXL2, PHYHIP, NAA60, RPL6, KIF2B, CAV3, PRM1, VAMP4, MRPS22, RPS3, CCL3, HMGB4, DSTN, MRPS23, PSMG2, ACTA1, DPH6, RPS5, TMSB4, MCM5, ACP2, YWHAZ, IL1B, GCLM, PPIF, TMSB10, TSPYL1, TFAM, DCTN6, MLLT11, ANAPC16, UBB, UBE2B, RPS27, CDC25C, RAD21, RPL10L, ATG101, RAN, SDC1, IGF1R, RNF168, D…
Sequestering of actin monomers	0.00758961	2	TMSB4, TMSB10
Negative regulation of Arp2/3 complex-mediated actin nucleation	0.00758961	2	PICK1, GMFG
Peripheral nervous system axon ensheathment	0.00758961	2	SOD1, NDRG1
Inner ear receptor stereocilium organization	0.00758961	2	SOD1, CLIC5
Myelination in peripheral nervous system	0.00758961	2	SOD1, NDRG1
Positive regulation of granulocyte macrophage colony-stimulating factor production	0.00758961	2	IL18, IL1B
Auditory receptor cell stereocilium organization	0.00758961	2	SOD1, CLIC5
Regulation of granulocyte macrophage colony-stimulating factor production	0.00758961	2	IL18, IL1B
Granulocyte macrophage colony-stimulating factor production	0.00758961	2	IL18, IL1B
Nucleosome assembly	0.00806617	5	NASP, TSPY, LOC404073, NAA60, TSPYL1
Iron ion homeostasis	0.0112644	5	SOD1, B2M, FTH1, SFXN1, SFXN3
Cellular nitrogen compound biosynthetic process	0.011853	77	BRCA1, DNAJC2, SP2, FOS, PFN1, RPL18A, COMMD1, RPL28, NR2E3, FAU, MC2R, DHFR, THAP1, ANG2, CREM, MYF5, LOXL2, RPL6, RPL27, CDC5L, ATP5G3, KPNA6, POLR3GL, MRPS22, RPS3, EIF1, RPL13A, POLR2J, ARID5B, SPZ1, CCL3, HMGB4, ATPIF1, STRN3, MRPS23, RPS5, RPS29, UBA52, GPR161, RPS2, LGR4, RQCD1, IL1B, GCLM, TFAM, DUSP26, POLD4, RPL32, RPL23, MLLT11, RPL31, ATP5L, NGDN, CERS2, DYNLL1, RPL10A, PNP, UBE2B, PO…
Regulation of membrane depolarization	0.0125197	3	CAV3, GCLM, MLLT11
Chromatin assembly	0.0131475	5	NASP, TSPY, LOC404073, NAA60, TSPYL1
Regulation of ion transport	0.0141051	12	KCNQ3, CLIC5, CAV3, CCL3, KCNJ3, DHRS7C, IL1B, PPIF, F2, SGK1, GPR89, SNCG
Schwann cell differentiation	0.0149193	2	SOD1, NDRG1
Schwann cell development	0.0149193	2	SOD1, NDRG1
Positive regulation of actin filament depolymerization	0.0149193	2	CFL1, DSTN
Negative regulation of gene expression, epigenetic	0.0149193	2	UBE2B, TNP1
Chromatin silencing	0.0149193	2	UBE2B, TNP1
Auditory receptor cell morphogenesis	0.0149193	2	SOD1, CLIC5
Auditory receptor cell development	0.0149193	2	SOD1, CLIC5
Histone H2A monoubiquitination	0.0149193	2	SKP1, RNF168
Macromolecule biosynthetic process	0.0154743	77	BRCA1, DNAJC2, MCM3, SP2, ZDHHC21, NASP, SOD1, FOS, PFN1, RPL18A, COMMD1, RPL28, NR2E3, FAU, THAP1, LONP1, ANG2, CREM, MYF5, LOXL2, RPL6, RPL27, CDC5L, KPNA6, POLR3GL, MRPS22, RPS3, EIF1, RPL13A, POLR2J, ARID5B, SPZ1, CCL3, HMGB4, STRN3, CHTF8, MRPS23, RPS5, RPS29, UBA52, MCM5, RPS2, LGR4, RQCD1, IL1B, FUT9, F2, TFAM, DUSP26, POLD4, RPL32, RPL23, MLLT11, RPL31, NGDN, DYNLL1, RPL10A, UBE2B, POLR2F…
Retina homeostasis	0.0165636	3	SOD1, B2M, CDH3
Myoblast differentiation	0.0175849	4	MYF5, IL18, SDC1, BTG1
Lipopolysaccharide-mediated signaling pathway	0.0175849	4	IL18, CCL3, IL1B, MAPK1
Nuclear division	0.0190376	14	FAM83D, DCTN2, KIF2B, RPS3, PSMG2, IL1B, ANAPC16, UBB, UBE2B, CDC25C, RAD21, RAN, IGF1R, ANAPC13
Cellular macromolecule biosynthetic process	0.0200118	74	BRCA1, DNAJC2, MCM3, SP2, ZDHHC21, NASP, FOS, PFN1, RPL18A, COMMD1, RPL28, NR2E3, FAU, THAP1, LONP1, ANG2, CREM, MYF5, LOXL2, RPL6, RPL27, CDC5L, KPNA6, POLR3GL, MRPS22, RPS3, EIF1, RPL13A, POLR2J, ARID5B, SPZ1, HMGB4, STRN3, CHTF8, MRPS23, RPS5, RPS29, UBA52, MCM5, RPS2, LGR4, RQCD1, IL1B, FUT9, TFAM, DUSP26, POLD4, RPL32, RPL23, MLLT11, RPL31, NGDN, DYNLL1, RPL10A, UBE2B, POLR2F, RPS27, RAD21, …
Cellular protein metabolic process	0.0204201	87	BRCA1, THBS4, LIPT1, ZDHHC21, SKP1, S100A9, SOD1, RGR, ITIH3, RPL18A, COMMD1, RPL28, FAU, CFL1, ACTB, G6PC3, B2M, LONP1, RSRC1, PSMB3, ANG2, PSMB8, LOXL2, NAA60, RPL6, RPL27, OPN1SW, LOC505033, CAV3, IL18, MRPS22, RPS3, EIF1, RPL13A, SERPINE3, FBXO6, CCL3, UNC119, PRR5L, MRPS23, PSMG2, DPH6, RPS5, RPS29, FBXL2, UBA52, UBE2D3, ACP2, RPS2, RQCD1, IL1B, TXN2, FUT9, PPIF, F2, MAPK1, DUSP26, RPL32, RP…
Protein metabolic process	0.0220537	96	BRCA1, THBS4, HABP2, LIPT1, ZDHHC21, SKP1, S100A9, SOD1, RGR, PRSS58, ITIH3, RPL18A, C4A, COMMD1, RPL28, FAU, CFL1, ACTB, PRSS37, G6PC3, B2M, LONP1, RSRC1, PSMB3, ANG2, PSMB8, LOXL2, NAA60, RPL6, RPL27, OPN1SW, LOC505033, CAV3, IL18, SHFM1, MRPS22, RPS3, EIF1, RPL13A, SERPINE3, FBXO6, CCL3, UNC119, PRR5L, MRPS23, MMP2, PSMG2, DPH6, RPS5, RPS29, FBXL2, UBA52, PAG1, UBE2D3, ACP2, RPS2, RQCD1, IL1B,…
Regulation of actin filament length	0.0221091	7	PICK1, PFN1, CFL1, DSTN, TMSB4, TMSB10, GMFG
Regulation of actin polymerization or depolymerization	0.0221091	7	PICK1, PFN1, CFL1, DSTN, TMSB4, TMSB10, GMFG
Endothelial cell proliferation	0.0227924	5	THBS4, THAP1, LOXL2, ATPIF1, POLD4
Ion homeostasis	0.0239031	15	SOD1, COMMD1, B2M, FTH1, SFXN1, CAV3, CCL3, DHRS7C, GCLM, F2, MLLT11, SGK1, GPR89, SFXN3, ATOX1
Protein-chromophore linkage	0.0239993	2	RGR, OPN1SW
Release of sequestered calcium ion into cytosol by sarcoplasmic reticulum	0.0239993	2	CCL3, DHRS7C
Positive regulation of protein depolymerization	0.0239993	2	CFL1, DSTN
P38MAPK cascade	0.0239993	2	CAV3, GADD45G
Regulation of p38MAPK cascade	0.0239993	2	CAV3, GADD45G
Negative regulation of actin nucleation	0.0239993	2	PICK1, GMFG
Calcium ion transport from endoplasmic reticulum to cytosol	0.0239993	2	CCL3, DHRS7C
Inner ear receptor cell development	0.0239993	2	SOD1, CLIC5
Mitotic nuclear division	0.0243915	12	FAM83D, DCTN2, KIF2B, RPS3, PSMG2, IL1B, ANAPC16, CDC25C, RAD21, RAN, IGF1R, ANAPC13
Protein-DNA complex subunit organization	0.0244137	6	NASP, TSPY, LOC404073, NAA60, TSPYL1, TNP1
Chromosome organization	0.0282907	18	DNAJC2, MCM3, SKP1, NASP, TSPY, LOC404073, PRM3, ITPA, LOXL2, NAA60, PRM1, HMGB4, PSMG2, MCM5, TSPYL1, UBE2B, RNF168, TNP1
DNA metabolic process	0.0283131	20	BRCA1, DNAJC2, MCM3, NASP, SOD1, LONP1, CDC5L, SHFM1, RPS3, FBXO6, CHTF8, UBE2D3, MCM5, POLD4, UBE2B, RAD21, TRDMT1, IGF1R, RNF168, TNP1
Neutrophil chemotaxis	0.0284679	4	THBS4, S100A9, CCL3, IL1B
Ribosomal small subunit biogenesis	0.0284679	4	RPS5, NGDN, BYSL, RPS27
Protein-DNA complex assembly	0.0324227	5	NASP, TSPY, LOC404073, NAA60, TSPYL1
Regulation of translation	0.032518	9	ANG2, RPS3, EIF1, RPL13A, RPS5, RQCD1, NGDN, EIF4A3, EIF4G2
Histone ubiquitination	0.0325598	3	SKP1, UBE2B, RNF168
Membrane depolarization	0.0325598	3	CAV3, GCLM, MLLT11
Protein k11-linked ubiquitination	0.0325598	3	UBE2D3, UBE2B, ANAPC13
Regulation of ion homeostasis	0.0326708	6	CAV3, CCL3, DHRS7C, GCLM, F2, MLLT11
Organelle fission	0.034641	14	FAM83D, DCTN2, KIF2B, RPS3, PSMG2, IL1B, ANAPC16, UBB, UBE2B, CDC25C, RAD21, RAN, IGF1R, ANAPC13
Regulation of mitochondrial depolarization	0.0348292	2	GCLM, MLLT11
Mitochondrial depolarization	0.0348292	2	GCLM, MLLT11
Endoplasmic reticulum to cytosol transport	0.0348292	2	CCL3, DHRS7C
Response to muscle stretch	0.0348292	2	FOS, CAV3
Chromosome condensation	0.0348292	2	PRM3, PRM1
Sarcoplasmic reticulum calcium ion transport	0.0348292	2	CCL3, DHRS7C
Auditory receptor cell differentiation	0.0348292	2	SOD1, CLIC5
Copper ion homeostasis	0.0348292	2	COMMD1, ATOX1
Cellular nitrogen compound metabolic process	0.0357408	102	BRCA1, DNAJC2, MCM3, SP2, NASP, SOD1, FOS, BRB, PFN1, RPL18A, COMMD1, RPL28, NR2E3, FAU, MC2R, DHFR, THAP1, LONP1, THTPA, CLIC5, RSRC1, ITPA, ANG2, CREM, MYF5, LOXL2, UQCRH, RPL6, RPL27, CDC5L, SAT1, ATP5G3, KPNA6, POLR3GL, SHFM1, MRPS22, RPS3, EIF1, RPL13A, FBXO6, POLR2J, ARID5B, SPZ1, CCL3, HMGB4, ATPIF1, RNASE1, STRN3, CHTF8, MRPS23, RPS5, RPS29, UBA52, UBE2D3, GPR161, MCM5, RPS2, LGR4, RQCD1,…
Gamete generation	0.0364961	11	TSPY, SOD1, PRM3, PRM1, CABS1, LGR4, MEA1, UBE2B, MEIG1, RPL10L, TNP1
Neutrophil migration	0.0375218	4	THBS4, S100A9, CCL3, IL1B
Bone mineralization	0.0375218	4	MGP, PTN, BGLAP, LGR4
Single organism reproductive process	0.0387329	18	PLCZ1, TSPY, SOD1, PRSS37, PRM3, PRM1, KPNA6, CABS1, LGR4, IL1B, MEA1, MAPK1, UBB, UBE2B, MEIG1, RPL10L, IGF1R, TNP1
SCF-dependent proteasomal ubiquitin-dependent protein catabolic process	0.0392251	3	SKP1, FBXO6, FBXL2
Connective tissue development	0.0425835	6	MGP, SLC39A13, MYF5, LOXL2, ARID5B, UBB
Actin polymerization or depolymerization	0.0426126	7	PICK1, PFN1, CFL1, DSTN, TMSB4, TMSB10, GMFG
Regulation of actin cytoskeleton organization	0.0441556	8	PICK1, PFN1, CFL1, CAV3, DSTN, TMSB4, TMSB10, GMFG
Negative regulation of cytoskeleton organization	0.0442612	5	PICK1, CAV3, TMSB4, TMSB10, GMFG
Regulation of cellular amide metabolic process	0.0444133	9	ANG2, RPS3, EIF1, RPL13A, RPS5, RQCD1, NGDN, EIF4A3, EIF4G2
Multicellular organism reproduction	0.0455645	13	TSPY, SOD1, PRM3, PRM1, KPNA6, CABS1, LGR4, IL1B, MEA1, UBE2B, MEIG1, RPL10L, TNP1
Cell cycle	0.0463906	28	FAM83D, BRCA1, DCTN2, MCM3, NASP, CFL1, THAP1, KIF2B, CDC5L, RPS3, BRINP1, CHTF8, PSMG2, MCM5, IL1B, MAPK1, DCTN6, HEPACAM, GADD45G, ANAPC16, UBB, UBE2B, CDC25C, RAD21, RAN, MLF1, IGF1R, ANAPC13
Regulation of myoblast differentiation	0.0464813	3	MYF5, IL18, BTG1
Regulation of monooxygenase activity	0.0464813	3	CAV3, CDH3, IL1B
Negative regulation of translation	0.0464813	3	ANG2, RPL13A, EIF4A3
Response to oxidative stress	0.0471008	9	SOD1, FOS, LONP1, NDUFS2, TXN2, GCLM, PPIF, GLRX2, ATOX1
Histone monoubiquitination	0.0471165	2	SKP1, RNF168

## Sheet: Supplementary data set 1B
The biological process of the transcripts with more than 10 TPM (transcripts per million reads). The TPM from both the platforms for a particular gene was averaged and used for this analysis.
GO-Term	P-value	# Genes (observed)	List of observed genes
acute-phase response	0.000149423	15	SERPINF2, IL1B, SAA2, AHSG, ORM1, F2, CD163, HP, ITIH4, LBP, SAA4, IL1A, PTGER3, IL1RN, FN1
metal ion transport	0.000267753	104	TRPC4, KCNRG, ANXA2, SLC17A6, KCNJ3, SNCA, RAB11B, KCNA4, SLC6A8, SLC5A10, KCNIP3, KCNMA1, SLC20A2, ZP2, ZP3, KCNQ3, SLC9A1, CAV3, F2, ASPH, CACNG1, SLC30A3, CAMK2D, PLCZ1, CACNB1, KCNMB1, CDK5, RCVRN, ATG5, SCN4B, KCNV1, CHRNA7, CACNB3, ITPR1, FTH1, SFXN1, SLC10A6, NIPA2, ITPR2, SCN1B, SCN3B, VDR, ATP1B3, SGK1, MICU1, NGF, CHP1, SLC5A11, SLC38A2, SLC6A15, SCARA5, TMEM38B, ARMC1, KCNJ12, HTR2A, F…
cation transport	0.000414266	155	ATP6V1C1, TRPC4, ATP5A1, KCNRG, ANXA2, SLC17A6, SLC6A3, SERINC2, KCNJ3, ATP5E, SNCA, RAB11B, ATP5L, KCNA4, SLC6A8, ATP6V0C, SLC44A4, SLC5A10, COX7A2, KCNIP3, KCNMA1, RAB3B, SLC20A2, ZP2, ZP3, KCNQ3, CHRNA1, SLC9A1, CAV3, F2, ASPH, CACNG1, SLC30A3, CAMK2D, PLCZ1, CACNB1, KCNMB1, CDK5, RCVRN, ATG5, RHCG, ODF2, SCN4B, COX4I1, COX5A, ATP5F1, KCNV1, CHRNA7, SNCG, CACNB3, ITPR1, FTH1, SFXN1, SLC10A6, N…
forebrain neuron differentiation	0.00049621	9	OGDH, RAC1, PAX6, FEZF2, HES1, DRD1, UQCRQ, UBB, RAPGEF2
forebrain generation of neurons	0.00049621	9	OGDH, RAC1, PAX6, FEZF2, HES1, DRD1, UQCRQ, UBB, RAPGEF2
regulation of generation of precursor metabolites and energy	0.000609003	18	FBP1, TRAP1, CISD1, FLCN, GPD1, PIK3CA, PRKCDBP, NOA1, PPIF, SLC25A33, HTR2A, COX7A2L, IP6K3, IGF1, PARK7, ENTPD5, PPP1R3B, POMC
central nervous system neuron development	0.000625477	11	NR4A2, OGDH, RAC1, CDK5, SCN1B, FEZF2, NFIB, DRD1, UQCRQ, UBB, RAPGEF2
acute inflammatory response	0.00072061	22	SERPINF2, A2M, VIMP, IL1B, SAA2, ZP3, AHSG, ORM1, NLRP3, F2, CTNNBIP1, CD163, HP, ITIH4, SERPING1, LBP, SAA4, B4GALT1, IL1A, PTGER3, IL1RN, FN1
ion transmembrane transport	0.0017441	136	ATP6V1C1, TRPC4, ATP5A1, KCNRG, ANXA2, SLC17A6, SLC6A3, KCNJ3, ATP5E, VDAC2, ATP5L, KCNA4, SLC6A8, ATP6V0C, COX7A2, KCNIP3, KCNMA1, SLC20A2, ZP3, KCNQ3, CHRNA1, SLC9A1, CAV3, SLC1A3, SLC22A17, GPR89, ASPH, CACNG1, SLC30A3, GLRA1, CAMK2D, CACNB1, KCNMB1, SLC37A2, RHCG, ODF2, SCN4B, GABRB1, COX4I1, COX5A, ATP5F1, SLC7A14, KCNV1, TTYH1, CHRNA7, CACNB3, ITPR1, SFXN1, MIP, ITPR2, SCN1B, SCN3B, CHRNE, …
cellular potassium ion transport	0.00192165	24	KCNRG, KCNJ3, KCNA4, KCNIP3, KCNMA1, KCNQ3, KCNMB1, KCNV1, ATP1B3, TMEM38B, KCNJ12, DPP6, KCNJ2, ATP1A2, KCNK1, SUMO1, GAL, IGF1, AQP1, KCNJ5, KCNAB2, YWHAE, PRNP, CNGA1
potassium ion transmembrane transport	0.00192165	24	KCNRG, KCNJ3, KCNA4, KCNIP3, KCNMA1, KCNQ3, KCNMB1, KCNV1, ATP1B3, TMEM38B, KCNJ12, DPP6, KCNJ2, ATP1A2, KCNK1, SUMO1, GAL, IGF1, AQP1, KCNJ5, KCNAB2, YWHAE, PRNP, CNGA1
ion transport	0.00210655	202	ATP6V1C1, TRPC4, ATP5A1, KCNRG, ANXA2, SLC17A6, SLC6A3, SERINC2, KCNJ3, ATP5E, IL1B, SNCA, RAB11B, VDAC2, ATP5L, KCNA4, SLC6A8, ATP6V0C, SLC44A4, SLC5A10, COX7A2, KCNIP3, KCNMA1, RAB3B, SLC20A2, ZP2, ZP3, KCNQ3, CHRNA1, SLC9A1, CAV3, SLC1A3, F2, SLC22A17, SLC6A13, GPR89, ASPH, CACNG1, SLC30A3, GLRA1, CAMK2D, PLCZ1, CACNB1, KCNMB1, SLC37A2, CDK5, RCVRN, MFSD5, ATG5, RHCG, ODF2, SCN4B, GABRB1, COX4…
neuron apoptotic process	0.00211662	32	RASA1, ZPR1, SNCA, NR4A2, FBXW7, CDK5, PPT1, ATF4, FAM134B, PIK3CA, GAPDH, NEFL, DNAJC5, NGF, CDK5R1, POLB, SOD1, VEGFB, MSH2, DDIT3, CORO1A, PARK7, APP, GATA3, GABRA5, CCL3, F2R, PPARGC1A, TGFB2, MT3, CCL2, FAS
transmembrane transport	0.002587	176	ATP6V1C1, LAMTOR1, TRPC4, ATP5A1, TSPAN1, KCNRG, ANXA2, SLC17A6, SLC6A3, SLC6A6, KCNJ3, ATP5E, SLC25A31, VDAC2, ATP5L, KCNA4, SLC6A8, ATP6V0C, HSP90AA1, SLC5A10, COX7A2, KCNIP3, KCNMA1, SLC20A2, ZP3, KCNQ3, CHRNA1, SLC9A1, CAV3, SLC1A3, SLC46A3, PEX12, SLC15A4, SLC22A17, SLC6A13, GPR89, ASPH, CACNG1, SLC30A3, GLRA1, CAMK2D, CACNB1, KCNMB1, SLC37A2, MFSD5, LONP2, RHCG, ODF2, SCN4B, GABRB1, COX4I1,…
forebrain neuron development	0.00269643	7	OGDH, RAC1, FEZF2, DRD1, UQCRQ, UBB, RAPGEF2
regulation of neuron apoptotic process	0.00273128	28	RASA1, ZPR1, SNCA, NR4A2, FBXW7, CDK5, PPT1, ATF4, FAM134B, PIK3CA, NEFL, DNAJC5, NGF, CDK5R1, SOD1, VEGFB, MSH2, DDIT3, CORO1A, PARK7, GATA3, GABRA5, CCL3, F2R, PPARGC1A, TGFB2, MT3, CCL2
positive regulation of programmed cell death	0.00280115	67	CYLD, SNCA, BRMS1, FBXW7, PYCARD, KCNMA1, EIF5A, DAP, PRKRA, RPS3, RNPS1, PPID, NLRP3, S100A8, GPLD1, S100A9, CDK5, NR4A1, IL12B, SUDS3, GNB2L1, FLCN, IFT57, ATF4, TGM2, TSC22D1, VDR, PPIF, IGFBP3, gzmA, CDK5R1, RHOB, GADD45G, BTG1, CLU, SPOP, CXCR3, PDIA3, DDIT3, FOXL2, MLLT11, STK4, BNIP3L, HTRA2, EEF1A2, CTSH, AIFM2, B4GALT1, PARK7, ITM2C, TGFBR1, APOPT1, CCL3, F2R, BNIP3, GADD45A, RAPGEF2, ER…
positive regulation of apoptotic process	0.00280115	67	CYLD, SNCA, BRMS1, FBXW7, PYCARD, KCNMA1, EIF5A, DAP, PRKRA, RPS3, RNPS1, PPID, NLRP3, S100A8, GPLD1, S100A9, CDK5, NR4A1, IL12B, SUDS3, GNB2L1, FLCN, IFT57, ATF4, TGM2, TSC22D1, VDR, PPIF, IGFBP3, gzmA, CDK5R1, RHOB, GADD45G, BTG1, CLU, SPOP, CXCR3, PDIA3, DDIT3, FOXL2, MLLT11, STK4, BNIP3L, HTRA2, EEF1A2, CTSH, AIFM2, B4GALT1, PARK7, ITM2C, TGFBR1, APOPT1, CCL3, F2R, BNIP3, GADD45A, RAPGEF2, ER…
regulation of anatomical structure size	0.0034869	71	WASH1, SERPINF2, LAMTOR4, RASA1, CHRM3, GMFG, PYCARD, CREB1, KCNMA1, RAB3B, PFN1, CT, CAV3, SOD2, TMSB10, EZR, AVP, CFL2, GUCY1A3, RAC1, P2RY2, CDK5, DNM2, ATG5, BAIAP2L2, SH3BGRL3, VIL1, PICK1, PFN2, MANF, DPYSL2, MIP, BBS4, NEFL, ADRA2A, ECE2, CCL11, NGF, ARPC1B, CFL1, PIK3R2, CDK5R1, CAPZB, SNTA1, RDX, ADM, SOD1, ATP1A2, F2RL1, DSTN, ADRB3, GCLM, ARFIP2, TMOD1, CORO1A, HRH1, VASP, AQP3, AQP1, …
positive regulation of cell death	0.00358756	69	CYLD, SNCA, BRMS1, FBXW7, PYCARD, KCNMA1, EIF5A, DAP, PRKRA, RPS3, RNPS1, PPID, NLRP3, S100A8, GPLD1, S100A9, CDK5, NR4A1, IL12B, SUDS3, GNB2L1, FLCN, IFT57, ATF4, TGM2, ZNF746, TSC22D1, VDR, PPIF, IGFBP3, gzmA, CDK5R1, RHOB, GADD45G, BTG1, CLU, SPOP, CXCR3, PDIA3, DDIT3, FOXL2, MLLT11, STK4, BNIP3L, HTRA2, EEF1A2, CTSH, AIFM2, B4GALT1, PARK7, ITM2C, TGFBR1, APOPT1, CCL3, F2R, BNIP3, GADD45A, RAP…
monovalent inorganic cation transport	0.00466244	93	ATP6V1C1, ATP5A1, KCNRG, SLC17A6, SLC6A3, KCNJ3, ATP5E, SNCA, ATP5L, KCNA4, SLC6A8, ATP6V0C, SLC44A4, SLC5A10, COX7A2, KCNIP3, KCNMA1, RAB3B, SLC20A2, KCNQ3, SLC9A1, CAV3, CAMK2D, KCNMB1, RHCG, ODF2, SCN4B, COX4I1, COX5A, ATP5F1, KCNV1, SNCG, SLC10A6, SCN1B, SCN3B, ATP1B3, PPIF, ATP6V1F, SGK1, ATP5J2, CHP1, SLC5A11, SLC38A2, SLC6A15, ATP6V1E1, SLC35A3, ATP6V0D1, TMEM38B, KCNJ12, ATP6V1A, COX7A2L,…
localization	0.00500782	693	WASH1, TGFBRAP1, ATP6V1C1, FITM1, PIGW, ZDHHC21, AP2S1, PHACTR4, CSNK1A1, RPS28, LAMTOR1, PRDX1, TRPC4, LAMTOR4, ELMO2, QKI, PFKM, AJUBA, LDLR, PPM1A, ATP5A1, TSPAN1, MSR1, KCNRG, ANXA2, DDX39B, DBNL, SDAD1, CPLX2, CYLD, SLC17A6, IL18, TTC30A, CELF3, RAB7B, DPP4, CHRM3, SLC6A3, YKT6, SLC6A6, CPE, UNC119, PRR5L, SERINC2, COLEC12, SLC25A38, SEC13, KCNJ3, ARL2BP, VIMP, ZPR1, ATP5E, PRL, IL1B, SLC25A…
neuron death	0.00563713	36	RASA1, ZPR1, SNCA, NR4A2, FBXW7, CDK5, PPT1, GNB2L1, ATF4, FAM134B, PIK3CA, ZNF746, GAPDH, NEFL, DNAJC5, NGF, CHP1, RILPL1, CDK5R1, POLB, SOD1, VEGFB, MSH2, DDIT3, CORO1A, PARK7, APP, GATA3, GABRA5, CCL3, F2R, PPARGC1A, TGFB2, MT3, CCL2, FAS
positive regulation of apoptotic signaling pathway	0.0058426	24	CYLD, FBXW7, PRKRA, RPS3, S100A8, S100A9, GNB2L1, FLCN, PPIF, CLU, SPOP, MLLT11, STK4, HTRA2, CTSH, PARK7, ITM2C, TGFBR1, APOPT1, CAMK2B, TGFB2, CIDEB, FAS, INHBA
adrenergic receptor signaling pathway	0.00594599	8	ARRDC3, ADRA2A, ADRB1, ADRB3, ADRB2, RAPGEF2, ADRA1A, GNAS
neuron fate commitment	0.00594599	8	RBPJ, DMRTA2, PAX6, DBX1, FEZF2, ID2, TGFBR1, TGFB2
blastocyst formation	0.00594599	8	PRL, ZP3, WDR74, BYSL, HAND1, HOPX, CITED2, NLE1
inorganic ion transmembrane transport	0.00599444	100	ATP6V1C1, TRPC4, ATP5A1, KCNRG, ANXA2, SLC6A3, KCNJ3, ATP5E, ATP5L, KCNA4, ATP6V0C, COX7A2, KCNIP3, KCNMA1, SLC20A2, ZP3, KCNQ3, SLC9A1, CAV3, ASPH, CACNG1, GLRA1, CAMK2D, CACNB1, KCNMB1, SLC37A2, RHCG, ODF2, SCN4B, GABRB1, COX4I1, COX5A, ATP5F1, KCNV1, TTYH1, CACNB3, ITPR1, ITPR2, SCN1B, SCN3B, ATP1B3, ATP6V1F, MICU1, CHP1, SLC6A15, ATP6V1E1, SCARA5, ATP6V0D1, TMEM38B, KCNJ12, ANO4, SLC26A2, ATP…
cation transmembrane transport	0.00628049	98	ATP6V1C1, TRPC4, ATP5A1, KCNRG, ANXA2, SLC6A3, KCNJ3, ATP5E, ATP5L, KCNA4, ATP6V0C, COX7A2, KCNIP3, KCNMA1, SLC20A2, ZP3, KCNQ3, CHRNA1, SLC9A1, CAV3, ASPH, CACNG1, SLC30A3, CAMK2D, CACNB1, KCNMB1, RHCG, ODF2, SCN4B, COX4I1, COX5A, ATP5F1, KCNV1, CHRNA7, CACNB3, ITPR1, ITPR2, SCN1B, SCN3B, CHRNE, ATP1B3, PPIF, ATP6V1F, MICU1, CHP1, SLC6A15, ATP6V1E1, SCARA5, ATP6V0D1, TMEM38B, KCNJ12, ATP6V1A, CO…
negative regulation of histone modification	0.0062831	6	SNCA, UBE2B, ATG5, NOC2L, TRIP12, DNMT1
dicarboxylic acid biosynthetic process	0.0062831	6	SLC1A3, HAAO, GOT1, GOT1L1, ALDH4A1, GOT2
anatomical structure formation involved in morphogenesis	0.00661082	126	PHACTR4, TTLL1, ANXA2, KRT19, CYLD, IL18, TTC30A, GPI, E2F8, PRL, IL1B, HEYL, PLCD1, COQ7, CEP41, PFN1, ZP3, MYF5, LOXL2, CAV3, THBS2, ATG3, WDR74, SERPINF1, BYSL, GPLD1, UBE2B, CFL2, TBC1D20, RBPJ, OSR1, EHD1, NRXN3, COL2A1, CDK5, ECSCR, ATG5, ANPEP, COL4A1, HAND1, TRIM71, IFT57, CHRNA7, THBS4, PGF, MTMR2, CBY1, PIK3CA, TGM2, PKNOX1, PAX6, BBS4, TEK, MMP2, ANGPT4, CSRP3, SBNO2, MYF6, KRIT1, CCL1…
regulation of neuron death	0.00775705	32	RASA1, ZPR1, SNCA, NR4A2, FBXW7, CDK5, PPT1, GNB2L1, ATF4, FAM134B, PIK3CA, ZNF746, NEFL, DNAJC5, NGF, CHP1, RILPL1, CDK5R1, SOD1, VEGFB, MSH2, DDIT3, CORO1A, PARK7, GATA3, GABRA5, CCL3, F2R, PPARGC1A, TGFB2, MT3, CCL2
cellular carbohydrate metabolic process	0.00789197	49	FBP1, PFKM, SNCA, DAK, PRKAG3, B4GAT1, GPLD1, LHCGR, EXT1, IGFBP5, GNPTG, GPD1, SORD, MTMR2, PHKG2, G6PC, PYGL, HAS2, PPIP5K1, IGFBP3, DGAT2, CHP1, PGM1, NR1D1, ARPP19, PFKL, NAGK, IDH1, ABHD10, MANBA, CS, LALBA, HTR2A, TMEM59, PPP1R2, HK1, GOT1, STK40, IGF1, B4GALT1, ENTPD5, ACLY, SLC51B, PPP1R3B, FOXO1, MT3, PYGB, POMC, PFKFB3
regulation of cellular component size	0.0080258	47	WASH1, LAMTOR4, RASA1, GMFG, PYCARD, CREB1, KCNMA1, RAB3B, PFN1, CAV3, TMSB10, EZR, CFL2, RAC1, CDK5, DNM2, BAIAP2L2, SH3BGRL3, VIL1, PICK1, PFN2, DPYSL2, MIP, BBS4, NEFL, CCL11, NGF, ARPC1B, CFL1, PIK3R2, CDK5R1, CAPZB, RDX, DSTN, ARFIP2, TMOD1, CORO1A, VASP, AQP3, AQP1, TMSB4, ACTR3, WASL, MTPN, BAIAP2, MT3, LAMTOR5
single-organism localization	0.00879732	483	WASH1, ATP6V1C1, PIGW, ZDHHC21, CSNK1A1, RPS28, LAMTOR1, PRDX1, TRPC4, ELMO2, PFKM, LDLR, PPM1A, ATP5A1, TSPAN1, MSR1, KCNRG, ANXA2, DDX39B, SDAD1, CPLX2, CYLD, SLC17A6, IL18, TTC30A, RAB7B, CHRM3, SLC6A3, YKT6, SLC6A6, CPE, UNC119, SERINC2, COLEC12, KCNJ3, ARL2BP, VIMP, ZPR1, ATP5E, PRL, IL1B, SLC25A31, SNCA, GET4, PLEKHA8, RAB15, RAB11B, VDAC2, ATP5L, SRPR, KCNA4, SLC6A8, ATP6V0C, HSP90AA1, UBE…
epithelial tube formation	0.00902279	16	PHACTR4, COQ7, PFN1, OSR1, HAND1, TRIM71, IFT57, BBS4, CFL1, ADM, STK4, CITED2, VASP, GATA3, PRKACB, RPS7
embryonic epithelial tube formation	0.00902279	16	PHACTR4, COQ7, PFN1, OSR1, HAND1, TRIM71, IFT57, BBS4, CFL1, ADM, STK4, CITED2, VASP, GATA3, PRKACB, RPS7
RNA export from nucleus	0.00961807	12	RPS28, DDX39B, CHTOP, NUP93, ENY2, DDX19A, PABPN1, PHAX, THOC5, ALKBH5, RPSA, DDX25
positive regulation of synaptic transmission	0.00961807	12	SNCA, RAB3B, SLC1A3, STX4, CLSTN3, MAPK1, DBI, DRD1, PAIP2, SYT1, LGI1, DTNBP1
action potential	0.00961807	12	KCNMA1, CHRNA1, CAV3, GLRA1, SCN4B, GJD2, SCN1B, SCN3B, SNTA1, KCNJ2, SUMO1, DRD1
nuclear transport	0.00996789	53	RPS28, PRDX1, PPM1A, DDX39B, SDAD1, CYLD, IL18, ZPR1, PRL, IL1B, TRIP6, PDE2A, HNRNPA1, KPNA7, NLRP3, CHTOP, CDK5, NUP93, RSRC1, EIF6, KPNA6, SNUPN, ENY2, IPO13, TEK, CHP1, TMEM173, LSG1, RAN, DDX19A, PABPN1, PIK3R2, PHAX, THOC5, ALKBH5, CABP1, RBM4, HES1, RPSA, NOC2L, ANP32B, TXN, ANP32A, PARK7, TGFBR1, F2R, DRD1, PKIA, DDX25, PIK3R1, CEP57, TGFB2, MT3
regulation of lipid kinase activity	0.01024	9	WASH1, PIK3R3, RAC1, PIK3IP1, TEK, PIK3R2, VAC14, EEF1A2, PIK3R1
positive regulation of angiogenesis	0.0109923	18	IL1B, CHRNA7, TEK, CCL11, RHOB, BTG1, ADM, CXCR3, VEGFB, PPP1R16B, CTSH, AQP1, CXCL8, AAMP, HYAL1, PRKCB, IL1A, MYDGF
ribonucleoprotein complex localization	0.011561	13	RPS28, DDX39B, SDAD1, CHTOP, NUP93, EIF6, ENY2, DDX19A, PABPN1, THOC5, ALKBH5, RPSA, DDX25
ribonucleoprotein complex export from nucleus	0.011561	13	RPS28, DDX39B, SDAD1, CHTOP, NUP93, EIF6, ENY2, DDX19A, PABPN1, THOC5, ALKBH5, RPSA, DDX25
neuron projection guidance	0.0118721	19	ETV1, B4GAT1, EXT1, RAC1, CDK5, LHX9, DPYSL2, PAX6, SCN1B, FEZF2, CDK5R1, CHN1, MYH10, NFIB, VASP, APP, GATA3, FOXP1, TGFB2
axon guidance	0.0118721	19	ETV1, B4GAT1, EXT1, RAC1, CDK5, LHX9, DPYSL2, PAX6, SCN1B, FEZF2, CDK5R1, CHN1, MYH10, NFIB, VASP, APP, GATA3, FOXP1, TGFB2
regulation of phosphatidylinositol 3-kinase activity	0.0123165	7	WASH1, PIK3R3, RAC1, PIK3IP1, TEK, PIK3R2, PIK3R1
dopamine transport	0.0123165	7	SLC6A3, SNCA, RAB3B, SNCG, PARK7, DRD1, DTNBP1
heat generation	0.0123165	7	IL1B, ARRDC3, ADRB3, ADRB2, IL1A, PTGER3, IL1RN
inorganic cation transmembrane transport	0.0123244	86	ATP6V1C1, TRPC4, ATP5A1, KCNRG, ANXA2, SLC6A3, KCNJ3, ATP5E, ATP5L, KCNA4, ATP6V0C, COX7A2, KCNIP3, KCNMA1, SLC20A2, ZP3, KCNQ3, SLC9A1, CAV3, ASPH, CACNG1, CAMK2D, CACNB1, KCNMB1, RHCG, ODF2, SCN4B, COX4I1, COX5A, ATP5F1, KCNV1, CACNB3, ITPR1, ITPR2, SCN1B, SCN3B, ATP1B3, ATP6V1F, MICU1, CHP1, SLC6A15, ATP6V1E1, SCARA5, ATP6V0D1, TMEM38B, KCNJ12, ATP6V1A, COX7A2L, SNTA1, DPP6, ITPR3, KCNJ2, ATP6…
positive regulation of vasculature development	0.0126116	20	IL1B, CHRNA7, TEK, CCL11, RHOB, BTG1, ADM, CXCR3, VEGFB, TMEM100, PPP1R16B, CTSH, AQP1, CXCL8, AAMP, HYAL1, PRKCB, RAPGEF2, IL1A, MYDGF
negative regulation of neuron apoptotic process	0.0126116	20	RASA1, ZPR1, SNCA, NR4A2, PPT1, FAM134B, PIK3CA, NEFL, DNAJC5, NGF, SOD1, VEGFB, MSH2, CORO1A, PARK7, GABRA5, F2R, PPARGC1A, MT3, CCL2
nucleocytoplasmic transport	0.0131648	52	RPS28, PRDX1, PPM1A, DDX39B, SDAD1, CYLD, IL18, ZPR1, PRL, IL1B, TRIP6, PDE2A, HNRNPA1, KPNA7, NLRP3, CHTOP, CDK5, NUP93, RSRC1, EIF6, KPNA6, SNUPN, ENY2, IPO13, TEK, CHP1, TMEM173, LSG1, RAN, DDX19A, PABPN1, PIK3R2, PHAX, THOC5, ALKBH5, CABP1, RBM4, HES1, RPSA, ANP32B, TXN, ANP32A, PARK7, TGFBR1, F2R, DRD1, PKIA, DDX25, PIK3R1, CEP57, TGFB2, MT3
regulation of biological quality	0.0140132	381	WASH1, PTGS2, PRKG1, FITM1, CSNK1A1, LAMTOR1, SERPINF2, PRDX1, TRPC4, FDX1, LAMTOR4, ABAT, PFKM, TSPAN1, RASA1, MSR1, ANXA2, CPLX2, CHRM3, NENF, CPE, RPS5, SLC25A38, USP2, ARL2BP, VIMP, PRL, IL1B, SNCA, LPAR1, RAB11B, SLC44A4, ARRDC3, FBXW7, TADA2A, PTP4A2, TRIP6, GMFG, PYCARD, VWF, OPRK1, CREB1, KCNMA1, RAB3B, PFN1, PDE2A, KCNQ3, CHRNA1, NCDN, CT, SLC9A1, LRAT, CAV3, LAP, RBP4, STX4, SOD2, STAT5…
regulation of oxidative phosphorylation	0.0146366	5	PPIF, SLC25A33, COX7A2L, IP6K3, PARK7
negative regulation of systemic arterial blood pressure	0.0146366	5	CT, SOD2, BBS4, ADRB3, ADRB2
adenylate cyclase-activating adrenergic receptor signaling pathway	0.0146366	5	ADRB1, ADRB3, ADRB2, RAPGEF2, GNAS
positive regulation of nucleoside metabolic process	0.0146366	5	GPD1, HTR2A, PARK7, ENTPD5, PPARGC1A
positive regulation of ATP metabolic process	0.0146366	5	GPD1, HTR2A, PARK7, ENTPD5, PPARGC1A
central nervous system neuron differentiation	0.0149756	15	NR4A2, OGDH, RAC1, CDK5, PAX6, SCN1B, DBX1, FEZF2, HES1, NFIB, PEX5, DRD1, UQCRQ, UBB, RAPGEF2
potassium ion transport	0.0150816	25	KCNRG, KCNJ3, KCNA4, KCNIP3, KCNMA1, KCNQ3, KCNMB1, KCNV1, ATP1B3, TMEM38B, KCNJ12, DPP6, KCNJ2, ATP1A2, KCNK1, SUMO1, GAL, IGF1, AQP1, KCNJ5, SLC24A1, KCNAB2, YWHAE, PRNP, CNGA1
positive regulation of purine nucleotide metabolic process	0.0150816	25	CHRM3, ADCY7, CT, AVP, LHCGR, GUCY1A3, MC2R, GNB2L1, GPD1, MC5R, GPR161, ADRB1, CHRM2, HTR2A, ADM, CXCR3, ADRB3, PARK7, ADRB2, DRD1, ENTPD5, PPARGC1A, ADGRD1, MC4R, GNAS
hormone metabolic process	0.0153629	26	FDX1, CPE, KCNMA1, LRAT, RBP4, LHCGR, CYP17A1, PRLHR, CPQ, ALDH8A1, HSD17B12, CYP11A1, NR5A1, PCSK2, RBP1, ECE2, DGAT2, DHRS3, DIO2, SULT1E1, GATA3, TG, IDE, CYP26B1, RDH5, ECE1
regulation of ion homeostasis	0.0157628	28	SNCA, CAV3, F2, ASPH, SLC30A3, CAMK2D, ATG5, ANXA5, GNB2L1, ITPR1, SCN1B, SCN3B, NGF, HTR2A, FKBP1A, CXCR3, AP3D1, DDIT3, GCLM, MLLT11, CORO1A, CCR5, MYOC, CCL3, F2R, DRD1, DHRS7C, CAPN3
negative regulation of gene expression	0.0161542	134	SERPINF2, AJUBA, ATF3, KANK2, CYLD, SETD8, USP2, A2M, RBMXL2, E2F8, PRL, BRMS1, HEYL, TAGLN3, CAPRIN1, CHCHD3, CREB1, PDE2A, ZP3, DAP, CT, PRKRA, LOXL2, PRDM6, RNF8, RPL13A, RNPS1, NOD2, YWHAQ, PPID, NLRP3, ESR2, FLOT2, UBE2B, EIF4A3, RBPJ, OSR1, PRMT6, UPK3B, IGFBP5, CDK5, COMMD1, ERP29, SND1, PHB, SUDS3, SUPT4H1, CELA1, GNB2L1, LHX9, FLCN, HSF1, HAND1, RNF168, TRIM71, CTNNBIP1, ZNF746, DICER1, …
positive regulation of carbohydrate metabolic process	0.0171572	11	SNCA, GPLD1, LHCGR, GPD1, CHP1, ARPP19, HTR2A, IGF1, ENTPD5, SLC51B, FOXO1
homophilic cell adhesion via plasma membrane adhesion molecules	0.0171572	11	DSC3, DSG1, PCDH18, CLSTN3, CDH3, CDHR1, CDH1, CDH2, CDH6, CDH13, CDH18
regulation of nucleoside metabolic process	0.0171572	11	FBP1, FLCN, GPD1, PPIF, SLC25A33, HTR2A, COX7A2L, IP6K3, PARK7, ENTPD5, PPARGC1A
regulation of ATP metabolic process	0.0171572	11	FBP1, FLCN, GPD1, PPIF, SLC25A33, HTR2A, COX7A2L, IP6K3, PARK7, ENTPD5, PPARGC1A
positive regulation of cAMP biosynthetic process	0.0175128	17	CHRM3, ADCY7, CT, AVP, LHCGR, MC2R, MC5R, GPR161, ADRB1, CHRM2, ADM, ADRB3, ADRB2, DRD1, ADGRD1, MC4R, GNAS
ion homeostasis	0.0183717	85	TRPC4, SNCA, KCNMA1, CT, SLC9A1, CAV3, SOD2, F2, SLC22A17, GPR89, ASPH, SLC30A3, CAMK2D, SLC37A2, COMMD1, ATG5, RHCG, PPT1, POLD1, CLN5, ANXA5, GNB2L1, CHRNA7, ITPR1, TGM2, FTH1, SFXN1, SCN1B, SCN3B, CSRP3, VDR, SFXN4, ATP1B3, SGK1, GRINA, MICU1, DGAT2, NGF, CHP1, SFXN2, CHRM2, SCARA5, HTR2A, FKBP1A, ITPR3, CXCR3, SOD1, ATP6V1B1, AP3D1, ATP1A2, B2M, F2RL1, CCKBR, DDIT3, GCLM, MLLT11, GOT1, SLC39A…
regulation of membrane depolarization	0.0198098	8	CAV3, CAMK2D, GNB2L1, SCN1B, SCN3B, GCLM, MLLT11, MYOC
chemical homeostasis	0.0203214	125	LAMTOR1, TRPC4, PFKM, SNCA, RAB11B, KCNMA1, CT, SLC9A1, CAV3, RBP4, STX4, SOD2, F2, SLC22A17, GPR89, GPLD1, ACADSB, TBC1D20, ASPH, SLC30A3, CAMK2D, SLC37A2, IGFBP5, COMMD1, ATG5, ORMDL3, RHCG, ABHD4, PPT1, POLD1, SSTR5, CLN5, ANXA5, GNB2L1, CHRNA7, ITPR1, PIK3CA, TGM2, FTH1, SFXN1, MIP, CLDN1, PAX6, G6PC, SCN1B, PYGL, SCN3B, CSRP3, VDR, SFXN4, ATP1B3, FITM2, HAS2, SGK1, GRINA, MICU1, DGAT2, NGF, …
cellular response to stress	0.0208443	204	PSMC2, SERPINF2, PRDX1, AJUBA, LONP1, NFE2L2, DDX39B, CDC5L, ATF3, TTC5, FBXO6, UBE2N, C18H19orf40, CINP, SETD8, UBE2D3, SH3RF1, VIMP, ASCC3, IL1B, SNCA, NR4A2, UBE2J2, SETMAR, FBXW7, RHNO1, RSL1D1, COQ7, FBXO7, PTPRF, BATF, FAM175A, DAP, PRKRA, CAV3, EEPD1, SLC1A3, RNF8, RPS3, SOD2, NOD2, MCM7, POLD4, ATG3, UBE2B, GLUL, ROMO1, RBPJ, MAP2K6, PRMT6, KIF22, FGFBP1, PAXIP1, NUP93, ERP29, MCM9, ATG5,…
negative regulation of cellular macromolecule biosynthetic process	0.0210994	112	AJUBA, ATF3, KANK2, CYLD, SETD8, USP2, E2F8, BRMS1, HEYL, TAGLN3, CAPRIN1, FBXW7, CHCHD3, CREB1, PDE2A, ZP3, DAP, CT, LOXL2, PRDM6, RNF8, RPL13A, NOD2, YWHAQ, PPID, NLRP3, ESR2, UBE2B, EIF4A3, RBPJ, OSR1, PRMT6, IGFBP5, CDK5, COMMD1, PHB, SUDS3, SUPT4H1, CELA1, LHX9, FLCN, HSF1, HAND1, RNF168, TRIM71, CTNNBIP1, ZNF746, PAX6, SBNO2, LGR4, VDR, MYF6, CHP1, NR1D1, HNRNPA2B1, IGF1R, ZC3H12A, ZRANB3, …
homeostatic process	0.0215295	184	LAMTOR1, PRDX1, TRPC4, PFKM, SLC25A38, VIMP, IL1B, SNCA, RAB11B, ARRDC3, KCNMA1, CHRNA1, NCDN, CT, SLC9A1, CAV3, RBP4, STX4, SOD2, STAT5A, NOD2, TXNRD2, F2, SLC22A17, GPR89, GPLD1, CFL2, ACADSB, TBC1D20, ASPH, SLC30A3, CAMK2D, RAC1, COL2A1, SLC37A2, IGFBP5, COMMD1, ATG5, ORMDL3, RHCG, ABHD4, TMX1, PPT1, POLD1, SSTR5, CLN5, UBE2C, ANXA5, GNB2L1, FLCN, SH3BGRL3, CHRNA7, ITPR1, PIK3CA, TGM2, FTH1, S…
organelle disassembly	0.0221894	33	FBXO7, SLC1A3, MTIF3, ATG3, FGFBP1, NUP93, ATG5, PHYHIP, TMEM39B, FUNDC1, FAM134B, EIF2D, PIK3CA, HAPLN1, SNRPF, MAP1LC3A, LMCD1, TMEM39A, GABARAP, DNAAF2, SPATA18, CAPS, BNIP3L, NDUFB9, GABRA5, ADRB2, PEX13, MDH1, LSM4, SLC35C1, GABARAPL1, FAM131B, STX5
negative regulation of RNA metabolic process	0.0222088	110	AJUBA, ATF3, KANK2, CYLD, SETD8, USP2, RBMXL2, E2F8, BRMS1, HEYL, TAGLN3, CHCHD3, CREB1, PDE2A, ZP3, DAP, CT, LOXL2, PRDM6, RNF8, RNPS1, NOD2, YWHAQ, PPID, NLRP3, ESR2, UBE2B, RBPJ, OSR1, PRMT6, CDK5, COMMD1, PHB, SUDS3, SUPT4H1, CELA1, LHX9, FLCN, HSF1, HAND1, RNF168, CTNNBIP1, ZNF746, PAX6, SBNO2, LGR4, VDR, MYF6, CHP1, NR1D1, HNRNPA2B1, NIF3L1, IGF1R, ZC3H12A, FEZF2, CDK5R1, HOPX, UHRF1, SRSF7…
positive regulation of nucleotide metabolic process	0.0222782	25	CHRM3, ADCY7, CT, AVP, LHCGR, GUCY1A3, MC2R, GNB2L1, GPD1, MC5R, GPR161, ADRB1, CHRM2, HTR2A, ADM, CXCR3, ADRB3, PARK7, ADRB2, DRD1, ENTPD5, PPARGC1A, ADGRD1, MC4R, GNAS
cellular chemical homeostasis	0.0224005	77	TRPC4, SNCA, RAB11B, KCNMA1, CT, SLC9A1, STX4, F2, GPR89, GPLD1, ASPH, SLC30A3, ATG5, ORMDL3, RHCG, PPT1, CLN5, ANXA5, GNB2L1, CHRNA7, ITPR1, PIK3CA, TGM2, FTH1, MIP, CSRP3, VDR, ATP1B3, FITM2, SGK1, GRINA, MICU1, DGAT2, NGF, CHP1, NR1D1, PIK3R2, CHRM2, SCARA5, FOXA3, HTR2A, FKBP1A, ITPR3, CXCR3, SOD1, AP3D1, ATP1A2, HK1, F2RL1, CCKBR, DDIT3, SLC39A14, VAPB, SMDT1, CORO1A, CCR5, ESR1, APP, AQP3, …
neural tube formation	0.0224256	13	PHACTR4, COQ7, PFN1, TRIM71, IFT57, BBS4, CFL1, ADM, STK4, CITED2, VASP, PRKACB, RPS7
sodium ion transport	0.0226071	29	SLC17A6, SLC6A8, SLC5A10, SLC20A2, SLC9A1, CAV3, CAMK2D, SCN4B, SLC10A6, SCN1B, SCN3B, ATP1B3, SGK1, CHP1, SLC5A11, SLC38A2, SLC6A15, SNTA1, ATP1A2, KCNK1, SLC34A2, IGF1, SLC5A12, ADRB2, SLC24A1, KLHL3, SLC38A7, SLC38A11, SLC17A2
forebrain development	0.0226071	29	TRA2B, NR4A2, CREB1, OGDH, RBPJ, EXT1, RAC1, DMRTA2, CDK5, PAX6, BBS4, FEZF2, CDK5R1, HES1, ID2, MYH10, DBI, NFIB, HTRA2, APP, PEX5, AQP1, DRD1, PEX13, UQCRQ, UBB, RAPGEF2, CX3CR1, YWHAE
mitophagy	0.0226071	29	FBXO7, SLC1A3, ATG3, FGFBP1, NUP93, ATG5, PHYHIP, TMEM39B, FUNDC1, PIK3CA, HAPLN1, SNRPF, MAP1LC3A, LMCD1, TMEM39A, GABARAP, DNAAF2, SPATA18, CAPS, BNIP3L, NDUFB9, GABRA5, ADRB2, PEX13, MDH1, LSM4, SLC35C1, GABARAPL1, FAM131B
mitochondrion disassembly	0.0226071	29	FBXO7, SLC1A3, ATG3, FGFBP1, NUP93, ATG5, PHYHIP, TMEM39B, FUNDC1, PIK3CA, HAPLN1, SNRPF, MAP1LC3A, LMCD1, TMEM39A, GABARAP, DNAAF2, SPATA18, CAPS, BNIP3L, NDUFB9, GABRA5, ADRB2, PEX13, MDH1, LSM4, SLC35C1, GABARAPL1, FAM131B
negative regulation of nucleobase-containing compound metabolic process	0.0230888	120	FBP1, AJUBA, ATF3, KANK2, CYLD, SETD8, USP2, RBMXL2, E2F8, BRMS1, HEYL, TAGLN3, FBXW7, CHCHD3, CREB1, PDE2A, ZP3, DAP, CT, LOXL2, PRDM6, RNF8, RPS3, RNPS1, NOD2, YWHAQ, PPID, NLRP3, ESR2, UBE2B, RBPJ, OSR1, PRMT6, CDK5, COMMD1, PHB, SUDS3, SUPT4H1, CELA1, LHX9, FLCN, HSF1, HAND1, RNF168, CTNNBIP1, ZNF746, PAX6, ATPIF1, SBNO2, LGR4, VDR, PPIF, MYF6, CHP1, gzmA, NR1D1, HNRNPA2B1, NIF3L1, IGF1R, ZC3…
cellular homeostasis	0.0232461	96	TRPC4, PFKM, VIMP, SNCA, RAB11B, KCNMA1, CHRNA1, CT, SLC9A1, CAV3, STX4, TXNRD2, F2, GPR89, GPLD1, CFL2, ASPH, SLC30A3, ATG5, ORMDL3, RHCG, TMX1, PPT1, CLN5, UBE2C, ANXA5, GNB2L1, SH3BGRL3, CHRNA7, ITPR1, PIK3CA, TGM2, FTH1, MIP, HAAO, CSRP3, VDR, ATP1B3, TXN2, FITM2, SGK1, GRINA, MICU1, DGAT2, NGF, CHP1, NR1D1, PIK3R2, CHRM2, SCARA5, FOXA3, ERP44, HTR2A, FKBP1A, ITPR3, CXCR3, SOD1, AP3D1, ATP1A2…
single-organism transport	0.0233461	452	WASH1, ATP6V1C1, ZDHHC21, CSNK1A1, RPS28, LAMTOR1, PRDX1, TRPC4, ELMO2, PFKM, LDLR, PPM1A, ATP5A1, TSPAN1, MSR1, KCNRG, ANXA2, DDX39B, SDAD1, CPLX2, CYLD, SLC17A6, IL18, TTC30A, RAB7B, CHRM3, SLC6A3, YKT6, SLC6A6, UNC119, SERINC2, COLEC12, KCNJ3, VIMP, ZPR1, ATP5E, PRL, IL1B, SLC25A31, SNCA, PLEKHA8, RAB15, RAB11B, VDAC2, ATP5L, SRPR, KCNA4, SLC6A8, ATP6V0C, HSP90AA1, UBE2J2, SLC44A4, SLC5A10, CO…
divalent inorganic cation homeostasis	0.0233479	48	TRPC4, SNCA, CT, F2, ASPH, SLC30A3, ATG5, ANXA5, CHRNA7, ITPR1, TGM2, CSRP3, VDR, GRINA, MICU1, NGF, CHRM2, HTR2A, FKBP1A, ITPR3, CXCR3, ATP6V1B1, AP3D1, ATP1A2, F2RL1, CCKBR, DDIT3, SLC39A14, VAPB, SMDT1, CORO1A, CCR5, ESR1, APP, CCL3, F2R, DRD1, PRKCB, STOML2, DHRS7C, SV2A, TMBIM6, NMUR2, PTGER3, CAPN3, AGTR1, SLC39A11, MT3
negative regulation of macromolecule biosynthetic process	0.0236864	119	AJUBA, ATF3, KANK2, CYLD, SETD8, USP2, VIMP, E2F8, BRMS1, HEYL, TAGLN3, CAPRIN1, FBXW7, CHCHD3, CREB1, PDE2A, ZP3, DAP, CT, LOXL2, PRDM6, RNF8, RPL13A, NOD2, YWHAQ, PPID, NLRP3, ESR2, UBE2B, EIF4A3, RBPJ, OSR1, PRMT6, IGFBP5, CDK5, COMMD1, MARCH8, PHB, SUDS3, SUPT4H1, CELA1, LHX9, FLCN, HSF1, HAND1, RNF168, TRIM71, CTNNBIP1, ZNF746, PAX6, SBNO2, LGR4, VDR, MYF6, CHP1, NR1D1, HNRNPA2B1, NIF3L1, IG…
positive regulation of nucleobase-containing compound metabolic process	0.0238708	175	AFAP1L2, PSMC2, TRA2B, SERPINF2, NFYA, NFE2L2, DDX39B, ATF3, CELF3, RAB7B, TTC5, CHRM3, ARID5B, SS18L1, UBE2N, RBMXL2, ZPR1, E2F8, PRL, IL1B, ADCY7, NR4A2, HEYL, SETMAR, GTF2F1, CREB1, BATF, ZP3, FAM175A, CT, MYF5, RNF8, RPS3, ETV1, STAT5A, NOD2, NLRP3, AVP, ESR2, TADA3, UBE2B, CNBP, ASPH, RBPJ, LHCGR, OSR1, GUCY1A3, TFE3, MC2R, MED10, NR4A1, KPNA6, PHB, SUPT4H1, MMS19, CELA1, GNB2L1, ENY2, FLCN,…
regulation of cell size	0.0244309	14	LAMTOR4, CREB1, KCNMA1, CAV3, CDK5, DNM2, DPYSL2, MIP, NGF, CDK5R1, AQP3, AQP1, MT3, LAMTOR5
positive regulation of reactive oxygen species metabolic process	0.0244309	14	PRL, IL1B, SNCA, HSP90AA1, SOD2, F2, ROMO1, AGXT2, ZC3H12A, F2RL1, PARK7, ESR1, GADD45A, DDAH1
anatomical structure morphogenesis	0.0250518	249	GAMT, PHACTR4, TTLL1, CSNK1A1, SERPINF2, AJUBA, RASA1, ANXA2, DBNL, KRT19, CYLD, IL18, TTC30A, SS18L1, CPE, GPI, E2F8, PRL, IL1B, NR4A2, LPAR1, HEYL, ARFRP1, CAPRIN1, FBXW7, TNFRSF11B, PLCD1, CREB1, COQ7, CEP41, PFN1, ZP3, PRKRA, MYF5, LOXL2, CCK, CAV3, SLC1A3, ETV1, THBS2, B4GAT1, SNX2, F2, EZR, ATG3, WDR74, SERPINF1, BYSL, GPLD1, UBE2B, CFL2, STRIP1, TBC1D20, ASPH, EIF4A3, RBPJ, OSR1, EXT1, WAR…
DNA replication-independent nucleosome organization	0.0251067	6	RBBP4, H4, ASF1A, NASP, ASF1B, MIS18A
negative regulation of smooth muscle contraction	0.0251067	6	KCNMA1, CT, GUCY1A3, SOD1, NCF1, ADRB2
regulation of cellular respiration	0.0251067	6	TRAP1, CISD1, FLCN, PIK3CA, NOA1, PARK7
synaptic transmission, dopaminergic	0.0251067	6	SNCA, RAB3B, CDK5, PARK7, DRD1, PNKD
DNA replication-independent nucleosome assembly	0.0251067	6	RBBP4, H4, ASF1A, NASP, ASF1B, MIS18A
negative regulation of chromatin modification	0.0251067	6	SNCA, UBE2B, ATG5, NOC2L, TRIP12, DNMT1
response to copper ion	0.0251067	6	SNCA, LOXL2, PARK7, AQP1, IL1A, PRNP
response to oxygen radical	0.0251067	6	PRDX1, SOD2, TXNRD2, SOD1, PARK7, MT3
collagen fibril organization	0.0255433	9	SERPINF2, ANXA2, LOXL2, DPT, ADAMTS2, COL2A1, LUM, TGFBR1, TGFB2
telencephalon cell migration	0.0255433	9	OGDH, RAC1, CDK5, FEZF2, CDK5R1, PEX5, DRD1, PEX13, CX3CR1
positive regulation of cellular carbohydrate metabolic process	0.0255433	9	SNCA, GPLD1, LHCGR, GPD1, ARPP19, HTR2A, IGF1, ENTPD5, FOXO1
mRNA-containing ribonucleoprotein complex export from nucleus	0.0255433	9	DDX39B, CHTOP, NUP93, ENY2, DDX19A, PABPN1, THOC5, ALKBH5, DDX25
mRNA export from nucleus	0.0255433	9	DDX39B, CHTOP, NUP93, ENY2, DDX19A, PABPN1, THOC5, ALKBH5, DDX25
establishment of localization	0.0262434	582	WASH1, TGFBRAP1, ATP6V1C1, ZDHHC21, AP2S1, CSNK1A1, RPS28, LAMTOR1, PRDX1, TRPC4, ELMO2, QKI, PFKM, LDLR, PPM1A, ATP5A1, TSPAN1, MSR1, KCNRG, ANXA2, DDX39B, DBNL, SDAD1, CPLX2, CYLD, SLC17A6, IL18, TTC30A, RAB7B, CHRM3, SLC6A3, YKT6, SLC6A6, UNC119, SERINC2, COLEC12, SLC25A38, SEC13, KCNJ3, VIMP, ZPR1, ATP5E, PRL, IL1B, SLC25A31, SNCA, GET4, SAR1B, PLEKHA8, RAB15, RAB11B, VDAC2, ATP5L, SRPR, KCNA…
nitrogen compound transport	0.026764	84	RPS28, PRDX1, TRPC4, QKI, PFKM, PPM1A, TSPAN1, DDX39B, CYLD, SLC17A6, IL18, SLC6A3, SERINC2, SEC13, PRL, IL1B, SNCA, PLEKHA8, RAB11B, SLC6A8, SLC44A4, TRIP6, RAB3B, EIF5A, SLC1A3, RBP4, HNRNPA1, STX4, SLC15A4, NLRP3, S100A8, SLC6A13, ENSA, GPLD1, EIF4A3, CHTOP, NUP93, RHCG, SNUPN, SSTR5, DRD2, ENY2, SLC7A14, SNCG, SLC25A29, SLC52A3, NR1D1, SLC16A1, PFKL, HNRNPA2B1, DDX19A, PABPN1, SLC38A2, SLC6A1…
single-organism process	0.0272327	1606	WASH1, PTGS2, PRKG1, ATP6V1C1, HSDL2, AFAP1L2, PSMC2, FITM1, CDCA2, PIGW, TRA2B, FBP1, ZDHHC21, SKP1, GAMT, PDE6A, PHACTR4, NDUFB7, TTLL1, CSNK1A1, RPS28, LAMTOR1, SERPINF2, VPS72, PRDX1, NMB, MRPS16, GJB3, TRPC4, FDX1, PTPDC1, LAMTOR4, TRIM54, ELMO2, NFYA, ABAT, QKI, ARHGAP29, PFKM, AJUBA, LDLR, TBCB, ITGA2, PPM1A, ATP5A1, USP15, TSPAN1, RASA1, OAT, MSR1, KLHL9, PRM2, ITPA, PSMB8, ALDH6A1, ECHDC…
negative regulation of nucleic acid-templated transcription	0.0272544	102	AJUBA, ATF3, KANK2, CYLD, SETD8, USP2, E2F8, BRMS1, HEYL, TAGLN3, CHCHD3, CREB1, PDE2A, ZP3, DAP, CT, LOXL2, PRDM6, RNF8, NOD2, YWHAQ, PPID, NLRP3, ESR2, UBE2B, RBPJ, OSR1, PRMT6, CDK5, COMMD1, PHB, SUDS3, SUPT4H1, CELA1, LHX9, FLCN, HSF1, HAND1, RNF168, CTNNBIP1, ZNF746, PAX6, SBNO2, LGR4, VDR, MYF6, CHP1, NR1D1, HNRNPA2B1, NIF3L1, IGF1R, ZC3H12A, FEZF2, CDK5R1, HOPX, UHRF1, PIM1, LMO1, HEXIM2, …
release of sequestered calcium ion into cytosol	0.0275818	16	SNCA, F2, ATG5, ITPR1, NGF, HTR2A, FKBP1A, CXCR3, DDIT3, CORO1A, CCR5, CCL3, F2R, DRD1, DHRS7C, CAPN3
tube formation	0.0287152	17	PHACTR4, COQ7, PFN1, OSR1, HAND1, TRIM71, IFT57, TGM2, BBS4, CFL1, ADM, STK4, CITED2, VASP, GATA3, PRKACB, RPS7
morphogenesis of embryonic epithelium	0.0287152	17	PHACTR4, COQ7, PFN1, OSR1, HAND1, TRIM71, IFT57, BBS4, CFL1, ADM, TGFB1I1, STK4, CITED2, VASP, GATA3, PRKACB, RPS7
regulation of sequestering of calcium ion	0.0287152	17	SNCA, F2, ATG5, ANXA5, ITPR1, NGF, HTR2A, FKBP1A, CXCR3, DDIT3, CORO1A, CCR5, CCL3, F2R, DRD1, DHRS7C, CAPN3
sequestering of calcium ion	0.0287152	17	SNCA, F2, ATG5, ANXA5, ITPR1, NGF, HTR2A, FKBP1A, CXCR3, DDIT3, CORO1A, CCR5, CCL3, F2R, DRD1, DHRS7C, CAPN3
negative regulation of sequestering of calcium ion	0.0287152	17	SNCA, F2, ATG5, ANXA5, ITPR1, NGF, HTR2A, FKBP1A, CXCR3, DDIT3, CORO1A, CCR5, CCL3, F2R, DRD1, DHRS7C, CAPN3
transport	0.0294192	569	WASH1, TGFBRAP1, ATP6V1C1, ZDHHC21, AP2S1, CSNK1A1, RPS28, LAMTOR1, PRDX1, TRPC4, ELMO2, QKI, PFKM, LDLR, PPM1A, ATP5A1, TSPAN1, MSR1, KCNRG, ANXA2, DDX39B, DBNL, SDAD1, CPLX2, CYLD, SLC17A6, IL18, TTC30A, RAB7B, CHRM3, SLC6A3, YKT6, SLC6A6, UNC119, SERINC2, COLEC12, SLC25A38, SEC13, KCNJ3, VIMP, ZPR1, ATP5E, PRL, IL1B, SLC25A31, SNCA, GET4, SAR1B, PLEKHA8, RAB15, RAB11B, VDAC2, ATP5L, SRPR, KCNA…
single organism reproductive process	0.0298062	110	WASH1, GAMT, GJB3, PRM2, BSP5, KRT19, EIF2B2, CELF3, WBP2NL, E2F8, PRL, IL1B, CALR3, BSP3, PAFAH1B3, PLCD1, ZP2, ZP3, CT, RNF8, CATSPERD, STAT5A, CTSB, PLD6, SERPINF1, UBE2B, TBC1D20, ADAMTS2, RBPJ, LHCGR, OSR1, GLRA1, PLCZ1, ODF1, RTCB, MCM9, HERPUD2, CTDNEP1, KPNA6, ODF2, MCM8, LHX9, HSF1, HAND1, CCT2, ODF4, NR5A1, PRM3, CCT3, ACVR1, BBS4, LGR4, VDR, CCT7, MEA1, MEIG1, PAFAH1B1, IGF1R, ARHGDIB,…
membrane depolarization	0.0300242	10	CAV3, CAMK2D, SCN4B, GNB2L1, SCN1B, SCN3B, GCLM, MLLT11, PARK7, MYOC
regulation of calcium-mediated signaling	0.0300242	10	CD3E, CHP1, RCAN2, HINT1, LMCD1, TMEM100, CCL3, RCAN1, PRNP, CMKLR1
regulation of potassium ion transmembrane transport	0.0300242	10	KCNRG, KCNIP3, ATP1B3, DPP6, SUMO1, GAL, IGF1, KCNAB2, YWHAE, PRNP
regulation of potassium ion transport	0.0300242	10	KCNRG, KCNIP3, ATP1B3, DPP6, SUMO1, GAL, IGF1, KCNAB2, YWHAE, PRNP
cellular divalent inorganic cation homeostasis	0.0302253	47	TRPC4, SNCA, CT, F2, ASPH, SLC30A3, ATG5, ANXA5, CHRNA7, ITPR1, TGM2, CSRP3, VDR, GRINA, MICU1, NGF, CHRM2, HTR2A, FKBP1A, ITPR3, CXCR3, AP3D1, ATP1A2, F2RL1, CCKBR, DDIT3, SLC39A14, VAPB, SMDT1, CORO1A, CCR5, ESR1, APP, CCL3, F2R, DRD1, PRKCB, STOML2, DHRS7C, SV2A, TMBIM6, NMUR2, PTGER3, CAPN3, AGTR1, SLC39A11, MT3
positive regulation of nucleotide biosynthetic process	0.0303247	19	CHRM3, ADCY7, CT, AVP, LHCGR, GUCY1A3, MC2R, MC5R, GPR161, ADRB1, CHRM2, ADM, ADRB3, ADRB2, DRD1, PPARGC1A, ADGRD1, MC4R, GNAS
positive regulation of purine nucleotide biosynthetic process	0.0303247	19	CHRM3, ADCY7, CT, AVP, LHCGR, GUCY1A3, MC2R, MC5R, GPR161, ADRB1, CHRM2, ADM, ADRB3, ADRB2, DRD1, PPARGC1A, ADGRD1, MC4R, GNAS
regulation of cellular carbohydrate metabolic process	0.0303247	19	FBP1, SNCA, GPLD1, LHCGR, IGFBP5, GPD1, IGFBP3, CHP1, NR1D1, ARPP19, HTR2A, TMEM59, IGF1, ENTPD5, SLC51B, PPP1R3B, FOXO1, MT3, POMC
cAMP biosynthetic process	0.0303247	19	CHRM3, ADCY7, PDE2A, CT, AVP, LHCGR, MC2R, MC5R, ADCY1, GPR161, ADRB1, CHRM2, ADM, ADRB3, ADRB2, DRD1, ADGRD1, MC4R, GNAS
sequestering of metal ion	0.0303247	19	SNCA, F2, SLC30A3, ATG5, ANXA5, ITPR1, NGF, HTR2A, FKBP1A, CXCR3, AP3D1, DDIT3, CORO1A, CCR5, CCL3, F2R, DRD1, DHRS7C, CAPN3
phosphatidylinositol-mediated signaling	0.0308565	20	ZP3, PI4KB, F2, PIK3IP1, PIK3CA, TEK, IGF1R, PIK3R2, PTAFR, HTR2A, F2RL1, PPP1R16B, GATA3, MYOC, F2R, ENTPD5, PIK3R1, MYDGF, TGFB2, FBXL2
negative regulation of RNA biosynthetic process	0.030866	103	AJUBA, ATF3, KANK2, CYLD, SETD8, USP2, E2F8, BRMS1, HEYL, TAGLN3, CHCHD3, CREB1, PDE2A, ZP3, DAP, CT, LOXL2, PRDM6, RNF8, NOD2, YWHAQ, PPID, NLRP3, ESR2, UBE2B, RBPJ, OSR1, PRMT6, CDK5, COMMD1, PHB, SUDS3, SUPT4H1, CELA1, LHX9, FLCN, HSF1, HAND1, RNF168, CTNNBIP1, ZNF746, PAX6, SBNO2, LGR4, VDR, MYF6, CHP1, NR1D1, HNRNPA2B1, NIF3L1, IGF1R, ZC3H12A, FEZF2, CDK5R1, HOPX, UHRF1, PIM1, LMO1, HEXIM2, …
male gamete generation	0.0308789	46	GAMT, PRM2, CELF3, CALR3, BSP3, PAFAH1B3, RNF8, CATSPERD, PLD6, UBE2B, TBC1D20, ADAMTS2, LHCGR, ODF1, HERPUD2, ODF2, MCM8, HSF1, ODF4, PRM3, BBS4, LGR4, MEA1, MEIG1, C8H9orf24, FOXA3, CCIN, ALKBH5, TBPL1, TNP1, SOD1, SERPINA5, ADIG, CYLC2, SPATA6, RPL10L, SPATA19, TSPY, DDX25, PAIP2, CCDC155, CYP26B1, PRM1, CABS1, SPEM1, TBATA
telencephalon development	0.0313637	21	TRA2B, OGDH, EXT1, RAC1, DMRTA2, CDK5, PAX6, BBS4, FEZF2, CDK5R1, ID2, MYH10, DBI, NFIB, PEX5, AQP1, DRD1, PEX13, UQCRQ, CX3CR1, YWHAE
neurotransmitter transport	0.0315196	28	CPLX2, SLC17A6, SLC6A3, SLC6A6, SNCA, SLC6A8, RAB3B, STX4, SLC6A13, NRXN3, RAP1B, SNCG, PFN2, NGF, SLC6A15, SNAP29, LIN7B, SLC6A9, SLC6A4, ATP1A2, SLC6A17, PARK7, SV2A, RAB3C, SLC6A2, SYT1, CPLX3, DTNBP1
negative regulation of neuron death	0.0316411	22	RASA1, ZPR1, SNCA, NR4A2, CDK5, PPT1, GNB2L1, FAM134B, PIK3CA, NEFL, DNAJC5, NGF, SOD1, VEGFB, MSH2, CORO1A, PARK7, GABRA5, F2R, PPARGC1A, MT3, CCL2
extracellular structure organization	0.0317692	26	SERPINF2, ANXA2, FBLN5, DPP4, TNFRSF11B, OLFML2B, MYF5, LOXL2, DPT, ADAMTS2, COL2A1, COL4A1, FLOT1, DMP1, LUM, HAS2, TEX14, MFAP4, CRISPLD2, IBSP, HSPA8, B4GALT1, APP, TGFBR1, GFOD2, TGFB2
regulation of protein stability	0.0317692	26	TSPAN1, USP2, SNCA, FBXW7, TADA2A, PYCARD, CREB1, FLOT2, TADA3, UBE2B, DPM3, ASPH, CDC37L1, GAPDH, ATP1B3, CHP1, PPAP2B, MAPK1, CLU, CTSH, PARK7, CREBL2, SLC51B, USP4, PIK3R1, MT3
cellular response to oxidative stress	0.0317692	26	PRDX1, LONP1, NFE2L2, VIMP, SNCA, NR4A2, FBXW7, COQ7, PRKRA, SOD2, ROMO1, PYCR1, GNB2L1, FOS, TXN2, PPIF, RHOB, LOC534742, SOD1, TXN, PARK7, AQP1, PPARGC1A, PRDX5, FOXO1, MT3
glucose homeostasis	0.0318585	25	PFKM, RAB11B, CAV3, RBP4, STX4, GPLD1, IGFBP5, SSTR5, GNB2L1, PIK3CA, PAX6, G6PC, PYGL, NR1D1, SLC16A1, PIK3R2, FOXA3, SPOP, HK1, CRTC2, CEBPA, PIK3R1, DHPS, FOXO1, POMC
response to drug	0.0318585	25	FBP1, IL1B, SNCA, CREB1, PDE2A, SLC1A3, GPLD1, UBE2B, ATG5, FOS, HTR2A, SOD1, GCLM, GABRA5, AQP1, DRD1, SRP14, SRP54, TGFB2, MYC, MT3, PRNP, GNAS, GABRA4, INHBA
cellular component morphogenesis	0.0333277	127	TTLL1, CSNK1A1, DBNL, KRT19, CYLD, TTC30A, SS18L1, NR4A2, LPAR1, HEYL, CAPRIN1, CREB1, COQ7, CEP41, LOXL2, CCK, CAV3, SLC1A3, ETV1, B4GAT1, SNX2, F2, EZR, ATG3, UBE2B, CFL2, STRIP1, TBC1D20, RBPJ, EXT1, EHD1, RAC1, CDK5, DNM2, ATG5, PALMD, FLOT1, LHX9, IFT57, VIL1, CFAP20, MTMR2, CBY1, DPYSL2, PAX6, BBS4, TEK, SCN1B, NEFL, CSRP3, VDR, FITM2, HAS2, ERMN, CDC42SE1, SGK1, CCL11, NGF, POLG2, PACSIN1,…
interleukin-1 beta production	0.0335744	11	IL1B, PYCARD, NOD2, NLRP3, MR1, GSTP1, F2RL1, NLRC4, CCL3, F2R, TNFAIP8
regulation of phospholipid metabolic process	0.0335744	11	WASH1, ZP3, PIK3R3, RAC1, PIK3IP1, TEK, PIK3R2, IDH1, HTR2A, STOML2, PIK3R1
primary neural tube formation	0.0335744	11	PHACTR4, PFN1, TRIM71, IFT57, BBS4, CFL1, ADM, CITED2, VASP, PRKACB, RPS7
single-organism catabolic process	0.0337921	156	PSMC2, FBP1, PRDX1, ABAT, PFKM, OAT, ITPA, FBXO6, PSMG2, GPI, PAFAH2, VIMP, GLUD1, IL1B, SMPD1, SNCA, PAFAH1B3, UBE2J2, PLBD2, PLCD1, FBXO7, PDE2A, ALDOB, SLC1A3, PGAM2, CTSB, ATG3, BLVRB, PLD6, GPLD1, ACADSB, ADAMTS2, OGDH, DPYD, PLCZ1, FGFBP1, NUP93, ATG5, PHYHIP, LONP2, AGXT2, DLST, ABHD4, CSNK2A2, PPT1, UBXN4, TMEM39B, UBE2C, GNB2L1, HSP90B1, ATG101, GPD1, PLCG1, HPSE, FUNDC1, LIPE, FAM134B, …
olfactory bulb development	0.0340869	4	OGDH, EXT1, RAC1, ID2
fatty-acyl-CoA metabolic process	0.0340869	4	FAR2, DGAT2, ACACA, MCEE
Schwann cell differentiation	0.0340869	4	CDK5, NDRG1, SOD1, MYOC
peptide hormone processing	0.0340869	4	CPE, PCSK2, ECE2, ECE1
fat pad development	0.0340869	4	ARRDC3, BBS4, DGAT2, UBB
Schwann cell development	0.0340869	4	CDK5, NDRG1, SOD1, MYOC
potassium ion import	0.0340869	4	KCNJ3, ATP1B3, KCNJ2, ATP1A2
protein localization to lysosome	0.0340869	4	LAMTOR4, HGS, AP3B1, LAMTOR5
olfactory lobe development	0.0340869	4	OGDH, EXT1, RAC1, ID2
response to histamine	0.0340869	4	GABRB1, GABRB2, GABRG2, HRH1
cell aggregation	0.0340869	4	MYF5, COL2A1, TGFB2, CTGF
motor neuron axon guidance	0.0340869	4	CDK5, LHX9, CHN1, FOXP1
regulation of transforming growth factor beta production	0.0340869	4	SERPINF2, LUM, CDH3, TGFB2
cellular response to histamine	0.0340869	4	GABRB1, GABRB2, GABRG2, HRH1
saliva secretion	0.0340869	4	CHRM3, OPRK1, KCNMA1, AQP1
mitochondrial respiratory chain complex III assembly	0.0340869	4	UQCC3, SLC25A33, IP6K3, BCS1L
transforming growth factor beta production	0.0340869	4	SERPINF2, LUM, CDH3, TGFB2
membrane depolarization during action potential	0.0340869	4	CAV3, SCN4B, SCN1B, SCN3B
positive regulation of nucleotide catabolic process	0.0340869	4	GNB2L1, GPD1, HTR2A, ENTPD5
negative regulation of protein localization to cell periphery	0.0340869	4	LZTFL1, TMEM59, AP2M1, CSK
cartilage condensation	0.0340869	4	MYF5, COL2A1, TGFB2, CTGF
regulation of ventricular cardiac muscle cell membrane repolarization	0.0340869	4	CAV3, SCN4B, SCN1B, SNTA1
negative regulation of protein localization to plasma membrane	0.0340869	4	LZTFL1, TMEM59, AP2M1, CSK
respiratory chain complex III assembly	0.0340869	4	UQCC3, SLC25A33, IP6K3, BCS1L
membrane depolarization during cardiac muscle cell action potential	0.0340869	4	CAV3, SCN4B, SCN1B, SCN3B
chaperone-mediated protein complex assembly	0.0340869	4	LONP1, HSP90AA1, PFDN6, CCT2
mitochondrial respiratory chain complex III biogenesis	0.0340869	4	UQCC3, SLC25A33, IP6K3, BCS1L
negative regulation of transcription, DNA-templated	0.0342204	99	AJUBA, ATF3, KANK2, CYLD, SETD8, USP2, E2F8, BRMS1, HEYL, TAGLN3, CHCHD3, CREB1, PDE2A, ZP3, DAP, CT, LOXL2, PRDM6, RNF8, NOD2, YWHAQ, PPID, NLRP3, ESR2, UBE2B, RBPJ, OSR1, PRMT6, CDK5, COMMD1, PHB, SUDS3, SUPT4H1, CELA1, LHX9, FLCN, HSF1, HAND1, RNF168, CTNNBIP1, ZNF746, PAX6, SBNO2, LGR4, VDR, MYF6, CHP1, NR1D1, HNRNPA2B1, IGF1R, ZC3H12A, FEZF2, CDK5R1, HOPX, UHRF1, PIM1, LMO1, HEXIM2, LMCD1, P…
cellular component organization	0.0353954	638	WASH1, PSMC2, FITM1, CDCA2, PIGW, FBP1, ZDHHC21, SKP1, PHACTR4, TTLL1, CSNK1A1, LAMTOR1, SERPINF2, VPS72, MRPS16, PTPDC1, LAMTOR4, TRIM54, ELMO2, PFKM, AJUBA, LONP1, USP15, TSPAN1, RASA1, OAT, KLHL9, PRM2, ITPA, KCNRG, ANXA2, KIF2B, RPL3L, DDX39B, DBNL, KRT19, SDAD1, MRPL20, CYLD, TTC30A, RAB7B, FBLN5, DPP4, YKT6, WBP2NL, SS18L1, CPE, UNC119, PSMG2, RPS5, UBE2N, SETD8, ALAD, GPBAR1, DAP3, RBMXL2,…
regulation of cell morphogenesis	0.0354052	50	CSNK1A1, CYLD, SS18L1, LPAR1, CAPRIN1, F2, EZR, ATG3, STRIP1, RAC1, CDK5, DNM2, ATG5, PALMD, VIL1, DPYSL2, BBS4, NEFL, FITM2, ERMN, CDC42SE1, CCL11, NGF, CFL1, FEZF2, CDK5R1, CAPZB, FBLIM1, CHN1, CFDP1, MYO10, TGFB1I1, CDC42SE2, MYH10, EPB42, CORO1A, MYOC, TGFBR1, CCL3, COCH, RAPGEF2, CAMK2B, TBC1D7, VRK3, TGFB2, BAIAP2, MT3, FN1, CCL2, ZRANB1
positive regulation of biosynthetic process	0.0364281	185	AFAP1L2, PSMC2, SERPINF2, NFYA, AJUBA, NFE2L2, DDX39B, ATF3, RAB7B, TTC5, CHRM3, ARID5B, SS18L1, UBE2N, RBMXL2, ZPR1, E2F8, PRL, IL1B, ADCY7, SNCA, NR4A2, HSP90AA1, HEYL, GTF2F1, CREB1, BATF, EIF5A, ZP3, CT, MYF5, RPS3, ETV1, SOD2, STAT5A, NOD2, NLRP3, F2, AVP, ESR2, RPS9, TADA3, GPLD1, CNBP, ASPH, EIF4A3, RBPJ, LHCGR, OSR1, GUCY1A3, TFE3, MC2R, MED10, CTDNEP1, AGXT2, NR4A1, KPNA6, PHB, CD3E, IL1…
angiogenesis	0.0367982	57	ANXA2, IL18, GPI, E2F8, IL1B, PLCD1, LOXL2, THBS2, SERPINF1, GPLD1, RBPJ, NRXN3, ECSCR, ANPEP, COL4A1, HAND1, CHRNA7, THBS4, PGF, PIK3CA, PKNOX1, TEK, MMP2, ANGPT4, KRIT1, CCL11, ZC3H12A, S1PR1, ANG2, RHOB, SCG2, BTG1, THBS1, ADM, CXCR3, VEGFB, TMEM100, STK4, PPP1R16B, CTSH, B4GALT1, AQP1, SFRP1, TGFBR1, CXCL8, AAMP, HYAL1, PRKCB, IL1A, CX3CR1, MYDGF, CTGF, SAT1, FN1, SHC1, CCL2, ANGPTL4
regulation of smooth muscle contraction	0.0367997	12	CHRM3, TACR2, KCNMA1, CT, GUCY1A3, ADRA2A, CHRM2, SOD1, ATP1A2, NCF1, ADRB2, F2R
negative regulation of nitrogen compound metabolic process	0.0369262	128	FBP1, AJUBA, ATF3, KANK2, CYLD, SETD8, USP2, RBMXL2, E2F8, BRMS1, HEYL, TAGLN3, CAPRIN1, FBXW7, CHCHD3, CREB1, PDE2A, ZP3, DAP, CT, LOXL2, PRDM6, RNF8, RPS3, RPL13A, RNPS1, NOD2, YWHAQ, PPID, NLRP3, ESR2, UBE2B, EIF4A3, RBPJ, OSR1, PRMT6, IGFBP5, CDK5, COMMD1, PHB, SUDS3, SUPT4H1, CELA1, LHX9, FLCN, HSF1, HAND1, RNF168, TRIM71, CTNNBIP1, ZNF746, PAX6, ATPIF1, SBNO2, LGR4, VDR, PPIF, MYF6, CHP1, g…
regulation of anatomical structure morphogenesis	0.0369525	96	CSNK1A1, CYLD, SS18L1, IL1B, LPAR1, CAPRIN1, TNFRSF11B, MYF5, CAV3, THBS2, F2, EZR, ATG3, SERPINF1, STRIP1, RBPJ, OSR1, EHD1, RAC1, CDK5, DNM2, ATG5, PALMD, GNB2L1, DRD2, CHRNA7, VIL1, THBS4, PGF, DPYSL2, BBS4, TEK, NEFL, LGR4, VDR, FITM2, MYF6, KRIT1, ERMN, CDC42SE1, CCL11, NGF, CFL1, FEZF2, CDK5R1, RHOB, CAPZB, FBLIM1, BTG1, THBS1, PHB2, ADM, CHN1, CXCR3, CFDP1, MYO10, VEGFB, TGFB1I1, CDC42SE2,…
peripheral nervous system development	0.0375861	7	CDK5, NGF, NDRG1, SOD1, TBCE, CITED2, MYOC
membrane repolarization	0.0375861	7	CAV3, SCN4B, SCN1B, ATP1B3, SNTA1, KCNJ2, YWHAE
synaptic transmission, cholinergic	0.0375861	7	CHRM3, CHRNA1, CHRNE, CHRM2, CHRND, CAMK2B, CHRNG
neuron maturation	0.0375861	7	NR4A2, RAC1, VSX1, NGF, TBX6, APP, MYOC
regulation of membrane potential	0.037685	36	SNCA, KCNMA1, KCNQ3, CHRNA1, CAV3, SOD2, GLRA1, CAMK2D, CDK5, PYCR1, SCN4B, GABRB1, GNB2L1, GJD2, SCN1B, SCN3B, CHRNE, ATP1B3, SLC25A33, SNTA1, SOD1, KCNJ2, KCNK1, SUMO1, GCLM, MLLT11, PARK7, MYOC, GABRA5, DRD1, STOML2, CHRND, YWHAE, CHRNG, GABRA4, CNGA1
cellular metal ion homeostasis	0.0386183	55	TRPC4, SNCA, KCNMA1, CT, F2, ASPH, SLC30A3, ATG5, ANXA5, CHRNA7, ITPR1, TGM2, FTH1, CSRP3, VDR, ATP1B3, SGK1, GRINA, MICU1, NGF, CHRM2, SCARA5, HTR2A, FKBP1A, ITPR3, CXCR3, SOD1, AP3D1, ATP1A2, F2RL1, CCKBR, DDIT3, SLC39A14, VAPB, SMDT1, CORO1A, CCR5, ESR1, APP, CCL3, F2R, DRD1, PRKCB, STOML2, DHRS7C, SV2A, TMBIM6, NMUR2, ATOX1, PTGER3, CAPN3, AGTR1, SLC39A11, MYC, MT3
cellular component organization or biogenesis	0.039199	666	WASH1, PSMC2, FITM1, CDCA2, PIGW, FBP1, ZDHHC21, SKP1, PHACTR4, TTLL1, CSNK1A1, RPS28, LAMTOR1, SERPINF2, VPS72, MRPS16, PTPDC1, LAMTOR4, TRIM54, ELMO2, PFKM, AJUBA, LONP1, USP15, TSPAN1, RASA1, OAT, KLHL9, PRM2, ITPA, KCNRG, ANXA2, KIF2B, RPL3L, DDX39B, DBNL, KRT19, SDAD1, MRPL20, CYLD, TTC30A, RAB7B, FBLN5, DPP4, YKT6, WBP2NL, SS18L1, CPE, UNC119, PSMG2, RPS5, UBE2N, SETD8, ALAD, GPBAR1, DAP3, …
spermatogenesis	0.039706	45	GAMT, PRM2, CELF3, CALR3, BSP3, PAFAH1B3, RNF8, CATSPERD, PLD6, UBE2B, TBC1D20, ADAMTS2, LHCGR, ODF1, HERPUD2, ODF2, HSF1, ODF4, PRM3, BBS4, LGR4, MEA1, MEIG1, C8H9orf24, FOXA3, CCIN, ALKBH5, TBPL1, TNP1, SOD1, SERPINA5, ADIG, CYLC2, SPATA6, RPL10L, SPATA19, TSPY, DDX25, PAIP2, CCDC155, CYP26B1, PRM1, CABS1, SPEM1, TBATA
single-organism cellular process	0.0402552	1395	WASH1, PTGS2, PRKG1, ATP6V1C1, AFAP1L2, PSMC2, FITM1, CDCA2, PIGW, FBP1, ZDHHC21, SKP1, GAMT, PDE6A, PHACTR4, TTLL1, CSNK1A1, LAMTOR1, SERPINF2, VPS72, PRDX1, NMB, MRPS16, GJB3, TRPC4, PTPDC1, LAMTOR4, TRIM54, ELMO2, NFYA, ABAT, QKI, ARHGAP29, PFKM, AJUBA, TBCB, ITGA2, PPM1A, ATP5A1, USP15, TSPAN1, RASA1, OAT, MSR1, KLHL9, PRM2, ITPA, PSMB8, ALDH6A1, ECHDC2, KCNRG, ANXA2, CXCR4, KIF2B, DDX39B, DB…
regulation of purine nucleotide metabolic process	0.0404257	32	FBP1, CHRM3, ADCY7, PDE2A, CT, AVP, LHCGR, GUCY1A3, MC2R, GNB2L1, FLCN, GPD1, MC5R, GPR161, PPIF, ADRB1, CHRM2, SLC25A33, HTR2A, COX7A2L, IP6K3, ADM, CXCR3, ADRB3, PARK7, ADRB2, DRD1, ENTPD5, PPARGC1A, ADGRD1, MC4R, GNAS
synaptic transmission	0.0405854	53	CPLX2, CHRM3, SNCA, OPRK1, KCNMA1, HCRTR1, RAB3B, CHRNA1, SLC1A3, STX4, SLC6A13, GLRA1, RAC1, NRXN3, KCNMB1, RAP1B, CDK5, SSTR5, GABRB1, CHRNA7, SNCG, PICK1, CACNB3, PFN2, ATAD1, GJD2, ABHD6, CHRNE, NGF, MYLK2, CLSTN3, CHRM2, SNAP29, LIN7B, MAPK1, DBI, PARK7, CHRNA3, GABRA5, DRD1, PNOC, RAB3C, CHRND, PAIP2, SYT1, PNKD, LGI1, CAMK2B, PDYN, DTNBP1, CHRNG, GABRA4, CACNB2
nuclear import	0.0409879	31	PRDX1, PPM1A, CYLD, IL18, ZPR1, PRL, IL1B, TRIP6, PDE2A, HNRNPA1, KPNA7, NLRP3, NUP93, KPNA6, SNUPN, IPO13, TEK, CHP1, TMEM173, PIK3R2, CABP1, HES1, TXN, TGFBR1, F2R, DRD1, PKIA, PIK3R1, CEP57, TGFB2, MT3
regulation of apoptotic process	0.0410575	148	RASA1, CYLD, PSMG2, SH3RF1, VIMP, ZPR1, PRL, IL1B, SNCA, NR4A2, BRMS1, VDAC2, FBXW7, RSL1D1, PYCARD, KCNMA1, EIF5A, DAP, PRKRA, RPS3, STX4, RNPS1, STAT5A, NOD2, PPID, NLRP3, MICAL1, AVP, S100A8, GPLD1, UBE2B, IL13, OSR1, MAP2K6, COL2A1, S100A9, CDK5, ERP29, ATG5, NR4A1, IL12B, SUDS3, PPT1, NDUFS3, GNB2L1, HSP90B1, FLCN, IFT57, KLHL20, ATF4, FAM134B, VIL1, BMP3, PIK3CA, TGM2, RNF34, TEK, NEFL, TSC…
calcium ion homeostasis	0.0415697	43	TRPC4, SNCA, CT, F2, ASPH, ATG5, ANXA5, CHRNA7, ITPR1, TGM2, CSRP3, VDR, GRINA, MICU1, NGF, CHRM2, HTR2A, FKBP1A, ITPR3, CXCR3, ATP6V1B1, ATP1A2, F2RL1, CCKBR, DDIT3, VAPB, SMDT1, CORO1A, CCR5, ESR1, APP, CCL3, F2R, DRD1, PRKCB, STOML2, DHRS7C, SV2A, TMBIM6, NMUR2, PTGER3, CAPN3, AGTR1
sexual reproduction	0.0423382	79	WASH1, GAMT, PRM2, BSP5, CELF3, WBP2NL, PRL, CALR3, BSP3, PAFAH1B3, ZP2, ZP3, RNF8, CATSPERD, PLD6, UBE2B, TBC1D20, ADAMTS2, LHCGR, GLRA1, PLCZ1, ODF1, MCM9, HERPUD2, CTDNEP1, ODF2, MCM8, HSF1, CCT2, ODF4, PRM3, CCT3, ACVR1, BBS4, LGR4, CCT7, MEA1, MEIG1, PAFAH1B1, SPACA3, C8H9orf24, FOXA3, CCIN, ALKBH5, TBPL1, PTGDS, TNP1, SOD1, SERPINA5, ADIG, CYLC2, MSH2, SPATA6, LGR5, RPL10L, SPATA19, TSPY, R…
cellular response to reactive oxygen species	0.0424833	15	PRDX1, SOD2, ROMO1, PYCR1, GNB2L1, FOS, PPIF, RHOB, SOD1, TXN, PARK7, AQP1, PRDX5, FOXO1, MT3
divalent metal ion transport	0.0426496	51	TRPC4, ANXA2, SNCA, ZP3, CAV3, F2, ASPH, CACNG1, SLC30A3, CAMK2D, PLCZ1, CACNB1, RCVRN, ATG5, CHRNA7, CACNB3, ITPR1, NIPA2, ITPR2, VDR, MICU1, NGF, HTR2A, FKBP1A, ITPR3, CXCR3, KCNJ2, DDIT3, SLC39A14, SMDT1, CORO1A, CCR5, SLC39A13, ATP2A1, CCL3, F2R, DRD1, PRKCB, STOML2, SLC24A1, DHRS7C, NMUR2, CAPN3, CACNG3, CAMK2B, SLC39A12, SLC39A11, MT3, CCL2, TRPC2, CACNB2
oxidoreduction coenzyme metabolic process	0.0433945	27	FBP1, PFKM, GPI, COQ7, ALDOB, PGAM2, ADCK3, OGDH, QPRT, GPD1, NAPRT, HAAO, GAPDH, PFKL, ENO1, COQ9, HTR2A, HK1, COQ2, BPGM, ENTPD5, COQ6, KCNAB2, PRDX5, NDUFA9, NMNAT2, DCXR
establishment or maintenance of cell polarity	0.0435323	16	EZR, RAP1B, AMOTL1, GNB2L1, PAX6, TEK, KRIT1, PAFAH1B1, CFL1, LIN7B, ARF4, GATA3, AQP1, ACTR3, SPDL1, CYP26B1
positive regulation of cytosolic calcium ion concentration	0.0439034	26	SNCA, CT, F2, ASPH, ATG5, ITPR1, NGF, CHRM2, HTR2A, FKBP1A, ITPR3, CXCR3, F2RL1, CCKBR, DDIT3, CORO1A, CCR5, ESR1, CCL3, F2R, DRD1, DHRS7C, NMUR2, PTGER3, CAPN3, AGTR1
carbohydrate homeostasis	0.0443593	25	PFKM, RAB11B, CAV3, RBP4, STX4, GPLD1, IGFBP5, SSTR5, GNB2L1, PIK3CA, PAX6, G6PC, PYGL, NR1D1, SLC16A1, PIK3R2, FOXA3, SPOP, HK1, CRTC2, CEBPA, PIK3R1, DHPS, FOXO1, POMC
extracellular matrix organization	0.0443593	25	SERPINF2, ANXA2, FBLN5, DPP4, TNFRSF11B, OLFML2B, MYF5, LOXL2, DPT, ADAMTS2, COL2A1, COL4A1, FLOT1, DMP1, LUM, HAS2, MFAP4, CRISPLD2, IBSP, HSPA8, B4GALT1, APP, TGFBR1, GFOD2, TGFB2
regulation of cAMP biosynthetic process	0.0447689	18	CHRM3, ADCY7, PDE2A, CT, AVP, LHCGR, MC2R, MC5R, GPR161, ADRB1, CHRM2, ADM, ADRB3, ADRB2, DRD1, ADGRD1, MC4R, GNAS
coenzyme metabolic process	0.0448147	49	FBP1, PFKM, GPI, SNCA, COQ7, DHFR, ALDOB, PGAM2, MAT1A, ADCK3, OGDH, QPRT, DLST, MOCOS, FAR2, GPD1, MOCS1, THTPA, MTHFR, PIPOX, NAPRT, HAAO, GAPDH, DGAT2, HMGCR, PFKL, AASS, ENO1, SPR, AHCYL2, COQ9, ACACA, MCEE, HTR2A, TPK1, HK1, FPGS, COQ2, BPGM, ENTPD5, COQ6, KCNAB2, MVK, PRDX5, CROT, MTHFD2, NDUFA9, NMNAT2, DCXR
positive regulation of cAMP metabolic process	0.0450462	19	CHRM3, ADCY7, CT, AVP, LHCGR, MC2R, GNB2L1, MC5R, GPR161, ADRB1, CHRM2, ADM, CXCR3, ADRB3, ADRB2, DRD1, ADGRD1, MC4R, GNAS
regulation of cell shape	0.04521	22	CSNK1A1, LPAR1, F2, EZR, PALMD, VIL1, ERMN, CDC42SE1, CCL11, FBLIM1, CFDP1, MYO10, CDC42SE2, MYH10, EPB42, CORO1A, CCL3, COCH, VRK3, BAIAP2, FN1, CCL2
negative regulation of sequence-specific DNA binding transcription factor activity	0.04521	22	CYLD, BRMS1, HEYL, DAP, NOD2, NLRP3, COMMD1, HAND1, CTNNBIP1, CHP1, IGF1R, ZC3H12A, PIM1, SPOP, ID2, DDIT3, ESR1, UFL1, SETD6, PRNP, CEBPG, CMKLR1
regulation of reactive oxygen species metabolic process	0.04521	22	VIMP, PRL, IL1B, SNCA, HSP90AA1, SOD2, F2, ROMO1, ATG5, AGXT2, ZC3H12A, SLC25A33, ARF4, F2RL1, PLIN5, PARK7, ESR1, SIRT5, GADD45A, FOXO1, MT3, DDAH1
single fertilization	0.04521	22	BSP5, WBP2NL, BSP3, ZP2, ZP3, GLRA1, PLCZ1, CCT2, CCT3, CCT7, SPACA3, SERPINA5, RNASE10, B4GALT1, PARK7, PRSS37, HSPA1L, CD46, PLCD4, SPADH1, CAMK2B, SPESP1
regulation of nucleotide biosynthetic process	0.0453492	21	CHRM3, ADCY7, PDE2A, CT, AVP, LHCGR, GUCY1A3, MC2R, FLCN, MC5R, GPR161, ADRB1, CHRM2, ADM, ADRB3, ADRB2, DRD1, PPARGC1A, ADGRD1, MC4R, GNAS
regulation of purine nucleotide biosynthetic process	0.0453492	21	CHRM3, ADCY7, PDE2A, CT, AVP, LHCGR, GUCY1A3, MC2R, FLCN, MC5R, GPR161, ADRB1, CHRM2, ADM, ADRB3, ADRB2, DRD1, PPARGC1A, ADGRD1, MC4R, GNAS
inositol lipid-mediated signaling	0.0453619	20	ZP3, PI4KB, F2, PIK3IP1, PIK3CA, TEK, IGF1R, PIK3R2, PTAFR, HTR2A, F2RL1, PPP1R16B, GATA3, MYOC, F2R, ENTPD5, PIK3R1, MYDGF, TGFB2, FBXL2
neuron projection morphogenesis	0.0454849	39	DBNL, SS18L1, NR4A2, CAPRIN1, CREB1, CCK, ETV1, B4GAT1, EXT1, RAC1, CDK5, DNM2, FLOT1, LHX9, DPYSL2, PAX6, SCN1B, NEFL, SGK1, NGF, PACSIN1, CFL1, FEZF2, CDK5R1, CHN1, MYH10, NFIB, TBCE, VASP, APP, GATA3, RAPGEF2, FOXP1, CAMK2B, TGFB2, SPAST, MT3, DTNBP1, ATL1
hippocampus development	0.045775	8	OGDH, CDK5, BBS4, FEZF2, CDK5R1, DRD1, UQCRQ, YWHAE
positive regulation of nitrogen compound metabolic process	0.0467842	183	AFAP1L2, PSMC2, TRA2B, SERPINF2, NFYA, NFE2L2, DDX39B, ATF3, CELF3, RAB7B, TTC5, CHRM3, ARID5B, SS18L1, UBE2N, RBMXL2, ZPR1, E2F8, PRL, IL1B, ADCY7, NR4A2, HSP90AA1, HEYL, SETMAR, GTF2F1, CREB1, BATF, EIF5A, ZP3, FAM175A, CT, MYF5, RNF8, RPS3, ETV1, SOD2, STAT5A, NOD2, NLRP3, AVP, ESR2, RPS9, TADA3, UBE2B, CNBP, ASPH, EIF4A3, RBPJ, LHCGR, OSR1, GUCY1A3, TFE3, MC2R, MED10, AGXT2, NR4A1, KPNA6, PHB…
protein homooligomerization	0.047434	37	FBP1, LONP1, KCNRG, ALAD, RBMXL2, KCNA4, TMEM120A, VWF, KCNMA1, KCTD18, GPX3, TK1, GNB2L1, KCNV1, ATPIF1, MICU1, SCARA5, CRYZ, KCNJ12, ACACA, CLU, KCNJ2, KCTD15, KCTD7, CRTC2, NLRC4, VASP, TOR2A, RXRG, IDE, KCTD1, SPAST, PRNP, ATL1, FAS, KCTD13, DCXR
regulation of metal ion transport	0.047434	37	KCNRG, SNCA, KCNIP3, ZP3, CAV3, F2, ASPH, CAMK2D, RCVRN, ATG5, SCN4B, CACNB3, SCN1B, SCN3B, ATP1B3, SGK1, NGF, CHP1, FKBP1A, SNTA1, DPP6, CXCR3, SUMO1, GAL, CORO1A, IGF1, ADRB2, CCL3, F2R, DRD1, DHRS7C, KCNAB2, CAPN3, YWHAE, PRNP, CCL2, CACNB2
cell projection morphogenesis	0.0492201	67	TTLL1, DBNL, CYLD, TTC30A, SS18L1, NR4A2, CAPRIN1, CREB1, CEP41, CCK, ETV1, B4GAT1, SNX2, ATG3, UBE2B, EXT1, EHD1, RAC1, CDK5, DNM2, ATG5, FLOT1, LHX9, IFT57, VIL1, CFAP20, CBY1, DPYSL2, PAX6, BBS4, SCN1B, NEFL, SGK1, NGF, PACSIN1, B9D2, CFL1, FEZF2, SNAP29, CDK5R1, ATP6V0D1, RP1, CHN1, DNAAF2, IFT43, MYH10, SPATA6, NFIB, TBCE, VASP, ATP6V1D, APP, GATA3, SEPT2, ACTR3, RAPGEF2, TTC30B, FOXP1, CAMK…

## Sheet: Supplementary data set 1C
List of identified translated transcripts in the spermtozoa.
PROTEIN	GENE SYMBOL	MS-Score	Coverage	# Proteins	# Unique Peptides	# Peptides	# PSMs	Area	# AAs	MW [kDa]	calc. pI	TPM
14-3-3 protein zeta/delta [Bos taurus]	YWHAZ	135.322	20	1	3	3	3	2.95752e+06	245	27.7277	4.79248	3049.96
mycophenolic acid acyl-glucuronide esterase, mitochondrial precursor [Bos taurus]	ABHD10	35.2	8.82	1	2	2	2	3.63781e+06	306	33.9608	8.71924	281.133
thioredoxin reductase 1, cytoplasmic [Bos taurus]	TXNRD1	52	3.01	1	1	1	1	1.18044e+06	499	54.7368	6.46826	251.285
actin-like protein 7A [Bos taurus]	ACTL7A	163.262	8.68	1	2	2	4	4.95824e+07	438	48.9847	6.7417	174.944
cytochrome c oxidase subunit 7A2, mitochondrial precursor [Bos taurus]	COX7A2	42.5854	27.71	1	1	2	2	2.28954e+06	83	9.29908	9.99365	135.922
IQ domain-containing protein F1 [Bos taurus]	IQCF1	46.45	8.13	1	1	1	1	4.68428e+07	209	24.1788	9.86182	125.414
calcium-binding tyrosine phosphorylation-regulated protein [Bos taurus]	CABYR	190.35	10.79	1	1	3	5	3.43451e+07	454	48.5344	4.91943	116.573
transmembrane and coiled-coil domain-containing protein 2 [Bos taurus]	TMCO2	23.64	5.49	1	1	1	1	2.19281e+06	182	20.2245	5.52881	115.622
leucine-rich repeat-containing protein 23 [Bos taurus]	LRRC23	35.4	3.51	1	1	1	1	5.1705e+06	342	39.5638	4.66553	93.194
cathelicidin-4 precursor [Bos taurus]	CATHL4	54.91	11.11	1	1	1	1	3.73947e+06	144	16.4685	6.63916	90.391
PREDICTED: protein FAM154A isoform X1 [Bos taurus]	FAM154A	52.33	5.74	1	1	1	1	3.28803e+07	418	47.7515	8.57275	90.0119
disintegrin and metalloproteinase domain-containing protein 32 precursor [Bos taurus]	ADAM32	265.793	6.29	1	4	4	8	5.16264e+07	747	82.4915	5.13525	85.9664
nucleobindin-1 precursor [Bos taurus]	NUCB1	119.126	19.41	1	1	5	5	7.67155e+06	474	54.9488	5.21143	83.7298
PREDICTED: equatorin [Bos taurus]	EQTN	89.6	10.22	1	1	1	1	8.892e+06	323	36.5194	4.65283	82.5738
ATP synthase subunit alpha, mitochondrial precursor [Bos taurus]	ATP5A1	323.137	18.81	1	6	6	7	3.44954e+07	553	59.6827	9.18799	81.4222
heat shock 70 kDa protein 1-like [Bos taurus]	HSPA1L	69.72	7.8	1	2	3	3	5.33653e+06	641	70.3452	6.20166	74.1314
sperm equatorial segment protein 1 precursor [Bos taurus]	SPESP1	83.71	14.21	1	2	2	2	1.06948e+08	366	41.3844	6.21436	70.801
PREDICTED: sperm surface protein Sp17 isoform X1 [Bos taurus]	SPA17	89.4152	28.69	1	1	3	4	37472422	122	14.1579	4.85596	69.516
tubulin polymerization-promoting protein family member 2 [Bos taurus]	TPPP2	103.276	7.6	1	1	1	2	1.38063e+07	171	18.5521	9.02686	65.9122
dynein light chain 2, cytoplasmic [Bos taurus]	DYNLL2	97.9352	14.61	1	2	2	3	4.3587e+06	89	10.3431	7.37158	65.5511
2-oxoglutarate dehydrogenase, mitochondrial precursor [Bos taurus]	OGDH	106.454	3.32	1	1	3	3	3.44923e+06	1023	115.734	6.75635	64.3863
60 kDa heat shock protein, mitochondrial [Bos taurus]	HSPD1	194.653	12.04	1	2	4	8	6.00698e+06	573	60.9394	5.87158	59.4517
PREDICTED: solute carrier family 2, facilitated glucose transporter member 3 isoform X1 [Bos taurus]	SLC2A3	53.9205	2.09	1	1	1	2	4.56085e+07	430	46.6926	5.52881	57.1399
spermadhesin-1 precursor [Bos taurus]	SPADH1	1416.44	54.48	1	7	7	92	8.36786e+08	134	15.0265	5.16064	55.2795
PREDICTED: presequence protease, mitochondrial isoform X1 [Bos taurus]	PITRM1	98.5969	6.69	1	1	4	4	8.29431e+06	1032	116.307	6.49365	54.1396
PREDICTED: mitochondria-eating protein isoform X1 [Bos taurus]	SPATA18	121	16.16	1	4	5	5	2.66821e+07	557	62.8628	9.0415	54.0134
sperm acrosome membrane-associated protein 1 precursor [Bos taurus]	SPACA1	382.123	22.58	1	1	4	13	1.54657e+08	279	30.9194	4.62744	52.1344
seminal plasma protein PDC-109 precursor [Bos taurus]	BSPH1	2851.23	43.28	1	6	6	116	1.12483e+09	134	15.4702	5.09717	47.8476
outer dense fiber protein 2 [Bos taurus]	ODF2	76.65	5.94	1	1	2	2	1.02567e+07	657	75.4506	7.59131	43.7701
cytochrome c oxidase subunit 5A, mitochondrial precursor [Bos taurus]	COX5A	92.3654	30.92	1	2	2	2	5.74088e+07	152	16.7247	6.91748	42.5993
T-complex protein 1 subunit epsilon [Bos taurus]	CCT5	61.21	3.51	1	1	1	1	7.98391e+06	541	59.5769	5.90967	40.6977
succinyl-CoA ligase [GDP-forming] subunit beta, mitochondrial precursor [Bos taurus]	SUCLG2	69.84	9.26	1	1	2	2	9.45624e+06	432	46.6617	7.62061	39.4768
carboxypeptidase Q precursor [Bos taurus]	CPQ	210.49	18.43	1	1	5	7	2.94236e+07	472	51.6463	5.8335	37.1841
seminal plasma protein BSP-30 kDa precursor [Bos taurus]	BSP5	530.723	34.43	1	5	6	33	2.35892e+08	183	21.2552	6.01123	37.0219
seminal plasma protein A3 precursor [Bos taurus]	BSP3	2588.58	44.29	1	5	10	184	1.51017e+09	140	16.1296	5.09717	33.5829
PREDICTED: ras-related protein Rab-2A isoform X4 [Bos taurus]	RAB2A	205.212	42.36	1	1	6	6	1.10057e+07	203	22.4562	6.53662	33.2935
izumo sperm-egg fusion protein 4 [Bos taurus]	IZUMO4	119.546	24.03	1	1	3	8	4.66327e+07	154	17.8046	6.39209	30.4082
protein MENT precursor [Bos taurus]	C3H1orf56	59.64	10.75	1	1	2	2	1.41297e+07	307	33.0363	7.07861	29.4164
cytochrome c oxidase subunit 4 isoform 1, mitochondrial precursor [Bos taurus]	COX4I1	26.32	7.69	1	1	1	1		169	19.5591	9.30518	27.9319
aconitate hydratase, mitochondrial precursor [Bos taurus]	ACO2	89.1952	5.13	1	2	2	3	2.97552e+07	780	85.304	7.94287	27.3366
PREDICTED: serine protease 55 [Bos taurus]	LOC783279	37.56	5.1	1	1	1	1	3.53574e+06	314	35.4007	7.57666	25.5879
coiled-coil domain-containing protein 63 [Bos taurus]	CCDC63	63.18	3.05	1	1	1	1	3.86443e+06	558	65.9249	9.08545	24.9135
testis-expressed sequence 33 protein [Bos taurus]	TEX33	58.53	5.88	1	1	1	1	4382737	272	30.2561	9.46631	23.0066
PREDICTED: regulator of G-protein signaling 22 isoform X5 [Bos taurus]	RGS22	72.0377	2.85	1	1	2	2	4.1978e+06	1230	143.191	7.92822	22.8361
PREDICTED: uncharacterized protein LOC101903710 [Bos taurus]	LOC101903710	23.23	4.15	1	1	1	1		289	31.7307	11.7515	22.2378
phosphoglycerate mutase 2 [Bos taurus]	PGAM2	32.75	11.86	1	1	2	2	9.75715e+06	253	28.6668	8.88037	22.0257
transmembrane protein 190 precursor [Bos taurus]	TMEM190	170.28	12.78	1	2	2	6	4.4286e+07	180	19.7304	5.10986	21.0612
PREDICTED: uncharacterized protein LOC616410 [Bos taurus]	LOC616410	67.4252	3.57	1	2	2	4	1.42573e+07	1204	129.384	6.78564	20.283
PREDICTED: A-kinase anchor protein 3 isoform X2 [Bos taurus]	AKAP3	125.416	8.36	1	1	5	5	5.29081e+06	849	93.6735	6.80029	19.484
WAP four-disulfide core domain protein 2 precursor [Bos taurus]	WFDC2	85.1688	38.21	1	2	2	7	1.4047e+06	123	12.7199	4.53857	18.0394
alpha-enolase [Bos taurus]	ENO1	975.692	44.24	1	1	11	23	1.60687e+08	434	47.2964	6.80029	18.0306
sodium/potassium-transporting ATPase subunit alpha-4 [Bos taurus]	ATP1A4	82.03	1.75	1	1	1	1	2.75877e+06	1030	113.613	6.26514	17.7392
armadillo repeat-containing protein 1 [Bos taurus]	ARMC1	52.8035	5.32	1	1	1	3	2.6691e+07	282	31.2598	5.74463	17.4602
hexokinase-1 [Bos taurus]	HK1	52.2236	3.93	1	1	3	4	4.96583e+06	917	102.141	6.7124	17.1281
ezrin [Bos taurus]	EZR	76.11	4.65	1	1	2	4	4.75509e+07	581	68.7175	6.41748	16.912
clusterin preproprotein [Bos taurus]	CLU	156.637	10.93	1	3	3	6	1.43089e+07	439	51.0811	6.03662	16.2983
PREDICTED: membrane cofactor protein [Bos taurus]	CD46	53.68	5.32	1	1	1	1	2.60717e+06	301	32.96	6.72705	16.1302
transitional endoplasmic reticulum ATPase [Bos taurus]	VCP	52.63	1.61	1	1	1	1	2.82186e+06	806	89.2737	5.26221	16.0839
C-C motif chemokine 2 precursor [Bos taurus]	CCL2	227.966	14.14	1	4	4	11	1.70873e+08	99	11.1068	9.48096	15.9338
peroxiredoxin-5, mitochondrial precursor [Bos taurus]	PRDX5	98.1321	27.85	1	2	4	6	1.14133e+07	219	23.1962	8.33838	14.7309
A-kinase anchor protein 4 [Bos taurus]	AKAP4	174.066	7.43	1	3	4	7	5.75236e+07	848	93.9279	6.65381	13.9222
angiotensin I converting enzyme (peptidyl-dipeptidase A) 3 precursor [Bos taurus]	ACE	63.1152	3.83	1	2	4	5	1.14527e+07	1306	150.002	6.32861	13.1526
trifunctional enzyme subunit alpha, mitochondrial precursor [Bos taurus]	HADHA	75.7	6.47	1	2	2	3	7.21086e+06	773	84.7615	9.11475	12.6349
acetyl-coenzyme A synthetase 2-like, mitochondrial [Bos taurus]	ACSS1	69.9864	4.3	1	2	2	2	5.88485e+06	675	74.2629	6.93213	12.539
adenylate kinase isoenzyme 1 [Bos taurus]	AK1	38.85	11.86	1	1	2	2	5.48321e+06	194	21.6503	8.32373	12.4961
ornithine aminotransferase, mitochondrial precursor [Bos taurus]	OAT	65.893	11.62	1	2	3	4	8.93259e+06	439	48.045	6.53662	11.9542
sperm acrosome membrane-associated protein 3 precursor [Bos taurus]	SPACA3	336.195	34.97	1	2	3	15	1.81343e+08	163	18.0868	6.29053	11.6906
dynein intermediate chain 1, axonemal [Bos taurus]	DNALI1	91.41	4.84	1	1	1	1	2.79418e+07	702	79.8438	6.65381	11.535
LETM1 and EF-hand domain-containing protein 1, mitochondrial precursor [Bos taurus]	LETM1	58.71	4.64	1	1	1	1	9.13463e+06	732	81.7664	6.72705	11.4734
citrate synthase, mitochondrial precursor [Bos taurus]	CS	64.4518	7.94	1	1	3	3	8.08533e+06	466	51.7395	8.11865	10.4846
NHP2-like protein 1 [Bos taurus]	NHP2L1	23.11	17.97	1	1	1	2	3.49074e+06	128	14.1646	8.45557	9.95515
PREDICTED: transcobalamin-2 isoform X3 [Bos taurus]	TCN2	50.57	4.23	1	1	1	1	8.89837e+06	378	41.7831	9.0708	9.62526
spermadhesin Z13 precursor [Bos taurus]	SPADH2	482.183	28.36	1	3	3	32	2.10999e+08	134	15.2107	6.3667	9.42901
PREDICTED: protein PROCA1 isoform X3 [Bos taurus]	PROCA1	60.68	13.27	1	1	2	3	1.05121e+07	324	36.3308	7.23975	8.91317
stress-70 protein, mitochondrial precursor [Bos taurus]	HSPA9	124.172	8.98	1	2	4	4	5.10432e+06	679	73.6958	6.30322	8.46738
ropporin-1 [Bos taurus]	ROPN1	99.5627	13.21	1	2	2	3	1.54875e+07	212	23.9534	5.2749	8.46675
beta-enolase [Bos taurus]	ENO3	537.025	18.2	1	1	5	11	4.95448e+07	434	47.0664	7.72314	8.30557
lactadherin precursor [Bos taurus]	MFGE8	66.76	6.79	1	1	2	2	3.72034e+06	427	47.471	7.15186	7.77273
gelsolin isoform a precursor [Bos taurus]	GSN	63.35	4.48	1	1	2	2	2.02275e+06	781	85.6342	6.21436	7.68427
vesicle-associated membrane protein 3 [Bos taurus]	VAMP3	50.19	23.08	1	1	1	1	4.89065e+06	104	11.528	8.79248	7.65793
PREDICTED: izumo sperm-egg fusion protein 1 isoform X2 [Bos taurus]	IZUMO1	155.065	13.86	1	1	3	3	1.62442e+07	339	38.2667	7.6792	7.34473
coiled-coil domain-containing protein 151 [Bos taurus]	CCDC151	27.57	2.42	1	1	1	1	3616732	621	71.9994	8.39697	7.19712
PREDICTED: electron transfer flavoprotein-ubiquinone oxidoreductase, mitochondrial isoform X1 [Bos taurus]	ETFDH	101.948	6.59	1	1	2	2	6.26201e+06	607	67.5032	7.29834	7.0528
basigin precursor [Bos taurus]	BSG	30.95	5.17	1	1	1	1	4.04931e+06	271	29.7543	5.93506	6.97098
cathepsin F precursor [Bos taurus]	CTSF	64.6264	10.43	1	1	3	3	7.09607e+06	460	50.8607	8.35303	6.94744
sperm adhesion molecule 1 precursor [Bos taurus]	SPAM1	85.4298	8.86	1	1	4	8	5.00194e+07	553	62.2412	8.48486	6.51988
prosaposin precursor [Bos taurus]	PSAP	50.48	2.48	1	1	1	1	8.89731e+06	525	58.0126	5.19873	6.37971
calmodulin [Bos taurus]	CALM	496.759	30.87	1	5	5	16	3.36548e+08	149	16.8268	4.22119	6.21462
succinyl-CoA ligase [ADP/GDP-forming] subunit alpha, mitochondrial precursor [Bos taurus]	SUCLG1	32.75	3.47	1	1	1	1	3.62779e+06	346	36.1439	9.31982	6.09792
serine/threonine-protein phosphatase PP1-gamma catalytic subunit [Bos taurus]	PPP1CC	50.16	4.33	1	1	1	1	4632874	323	36.9597	6.53662	6.01893
ATP synthase subunit beta, mitochondrial precursor [Bos taurus]	ATP5B	309.849	27.84	1	7	8	11	7.38778e+07	528	56.2486	5.2749	5.80003
PREDICTED: lysosome-associated membrane glycoprotein 2 isoform X1 [Bos taurus]	LAMP1	23.85	2.65	1	1	1	3	1.15066e+07	453	49.8709	7.81104	5.64652
PREDICTED: uncharacterized protein KIAA1683-like [Bos taurus]	KIAA1683	122.28	3.94	1	1	3	3	8.63852e+06	1549	164.267	10.0083	5.60533
PREDICTED: speriolin isoform X2 [Bos taurus]	SPATC1L	74.51	5.63	1	1	2	3	1.5625e+07	480	50.8118	7.63525	5.25089
dihydrolipoyl dehydrogenase, mitochondrial [Bos taurus]	DLD	65.4215	5.5	1	2	2	5	4.42595e+06	509	54.1531	7.6792	5.20024
PREDICTED: epidermal growth factor receptor [Bos taurus]	EGFR	24.62	0.91	1	1	1	3	6.11825e+06	1208	133.85	7.13721	5.13319
PREDICTED: LOW QUALITY PROTEIN: zonadhesin isoform X1 [Bos taurus]	ZAN	207.11	3.87	1	1	7	7	6.61918e+06	2817	308.154	7.03467	5.05109
fumarate hydratase, mitochondrial [Bos taurus]	FH	73.2885	8.43	1	1	3	4	5.13168e+06	510	54.6564	8.99756	4.89521
PREDICTED: acrosin-binding protein isoform X1 [Bos taurus]	ACRBP	1378.13	24.32	1	1	7	53	5.87901e+08	518	58.3662	5.09717	4.86889
lactotransferrin precursor [Bos taurus]	LTF	93.4952	5.79	1	3	3	3	3.60222e+06	708	78.0062	8.32373	4.48155
cAMP-dependent protein kinase type II-alpha regulatory subunit [Bos taurus]	PRKAR2A	68.9064	5.49	1	1	1	2	3.73181e+06	401	45.0656	4.93213	4.34671
long-chain-fatty-acid--CoA ligase 6 [Bos taurus]	ACSL6	76.96	3.87	1	1	2	2	3.87497e+06	697	77.9927	6.58057	4.20328
glyceraldehyde-3-phosphate dehydrogenase, testis-specific [Bos taurus]	GAPDHS	515.405	30.63	1	1	8	13	7.42827e+07	395	43.2603	8.11865	4.14709
ADP/ATP translocase 4 [Bos taurus]	SLC25A4	165.918	26.32	1	7	7	7	1.76272e+07	323	35.6717	9.5542	4.10533
ATP synthase-coupling factor 6, mitochondrial precursor [Bos taurus]	ATP5J	32.86	21.3	1	1	1	1	2.41509e+07	108	12.5245	9.30518	3.94284
phosphatidylethanolamine-binding protein 4 precursor [Bos taurus]	PEBP4	97.74	19.28	1	1	3	4	1.31626e+07	223	25.1296	6.29053	3.29349
cAMP-dependent protein kinase catalytic subunit alpha [Bos taurus]	PRKACA	76.3964	9.69	1	2	2	2	4.80122e+06	351	40.594	8.646	3.25557
acetyl-CoA acetyltransferase, mitochondrial precursor [Bos taurus]	ACAT1	71.47	7.11	1	2	2	2	8.64561e+06	422	44.8604	8.85107	3.21642
enoyl-CoA hydratase, mitochondrial precursor [Bos taurus]	ECHS1	61.56	5.86	1	1	1	1		290	31.2233	8.57275	3.20637
metalloproteinase inhibitor 2 precursor [Bos taurus]	TIMP2	111.59	18.64	1	2	2	4	6.33344e+07	220	24.355	7.47412	3.19585
PREDICTED: inorganic pyrophosphatase 2, mitochondrial isoform X2 [Bos taurus]	PPA2	77.07	5.11	1	1	1	1	4.58031e+06	313	35.468	7.51807	3.16953
disintegrin and metalloproteinase domain-containing protein 1b [Bos taurus]	ADAM1B	61.02	5.39	1	2	2	2	1.04061e+07	817	90.2875	4.94482	2.76599
NADH-cytochrome b5 reductase 1 [Bos taurus]	CYB5R1	74.6777	17.05	1	2	3	3	6.03584e+06	305	33.8391	9.24658	2.37839
apolipoprotein O precursor [Bos taurus]	APOO	32.71	7.58	1	1	1	1		198	22.5476	9.20264	2.1812
phosphatidylethanolamine-binding protein 1 [Bos taurus]	PEBP1	301.542	60.96	1	8	8	10	2.59952e+07	187	20.9917	7.95752	2.08348
cysteine-rich secretory protein 3 precursor [Bos taurus]	CRISP3	46.19	6.56	1	1	1	1	4.23865e+06	244	27.4351	8.27979	1.91593
testis-expressed sequence 101 protein precursor [Bos taurus]	TEX101	124.168	27.67	1	3	3	3	8.64724e+06	253	27.2676	6.49365	1.87204
PREDICTED: serine protease inhibitor Kazal-type 6 isoform X1 [Bos taurus]	SPINK6	85.3621	12.38	1	2	2	5	9.57381e+07	105	11.5427	9.5835	1.75986
L-lactate dehydrogenase A chain [Bos taurus]	LDHA	115.845	5.12	1	1	1	2	1.16715e+07	332	36.5743	8.00146	1.66681
electron transfer flavoprotein subunit alpha, mitochondrial [Bos taurus]	ETFA	56.98	12.91	1	1	2	2	3.30313e+06	333	34.9396	8.55811	1.51436
cytosol aminopeptidase [Bos taurus]	LAP3	101.404	13.49	1	2	5	9	1.79619e+07	519	56.2538	6.48096	1.09681

## Sheet: Supplementary data set 1D
Pathway analysis of the identified proteins in spermtozoa
Category	Term	Genes Count	P- Value	Genes
KEGG_PATHWAY	bta01200:Carbon metabolism	15	2.18554e-14	ACO2, SUCLG2, SUCLG1, CS, ECHS1, PGAM2, HK1, OGDH, ACAT1, HADHA, ACSS1, DLD, ENO3, FH, ENO1
KEGG_PATHWAY	bta01130:Biosynthesis of antibiotics	18	5.38675e-14	LDHA, ACO2, SUCLG2, SUCLG1, AK1, CS, ECHS1, PGAM2, HK1, OGDH, ACAT1, HADHA, ACSS1, DLD, ENO3, OAT, FH, ENO1
KEGG_PATHWAY	bta00640:Propanoate metabolism	7	1.98967e-08	ACSS1, LDHA, SUCLG2, SUCLG1, ECHS1, ACAT1, HADHA
KEGG_PATHWAY	bta00020:Citrate cycle (TCA cycle)	7	6.4839e-08	ACO2, SUCLG2, SUCLG1, DLD, CS, OGDH, FH
KEGG_PATHWAY	bta01100:Metabolic pathways	27	1.23058e-07	LDHA, ATP5B, PGAM2, ECHS1, HK1, OGDH, COX5A, ACAT1, HADHA, ACSS1, ENO3, SPAM1, ACSL6, ENO1, FH, ATP5J, ACO2, SUCLG2, SUCLG1, AK1, CS, COX4I1, GAPDHS, LAP3, DLD, ATP5A1, OAT
KEGG_PATHWAY	bta00010:Glycolysis / Gluconeogenesis	8	3.33089e-07	GAPDHS, ACSS1, LDHA, DLD, HK1, PGAM2, ENO3, ENO1
KEGG_PATHWAY	bta05012:Parkinson's disease	8	0.000117172	COX7A2, SLC25A4, ATP5B, COX4I1, PRKACA, ATP5A1, COX5A, ATP5J
KEGG_PATHWAY	bta00620:Pyruvate metabolism	5	0.000165049	ACSS1, LDHA, DLD, ACAT1, FH
KEGG_PATHWAY	bta00190:Oxidative phosphorylation	7	0.000548331	COX7A2, ATP5B, COX4I1, ATP5A1, COX5A, PPA2, ATP5J
KEGG_PATHWAY	bta05016:Huntington's disease	8	0.000592777	DNALI1, COX7A2, SLC25A4, ATP5B, COX4I1, ATP5A1, COX5A, ATP5J
KEGG_PATHWAY	bta00630:Glyoxylate and dicarboxylate metabolism	4	0.000991679	ACO2, DLD, CS, ACAT1
KEGG_PATHWAY	bta05010:Alzheimer's disease	7	0.00191143	COX7A2, CALM, ATP5B, COX4I1, ATP5A1, COX5A, ATP5J
KEGG_PATHWAY	bta01230:Biosynthesis of amino acids	5	0.00211205	ACO2, CS, PGAM2, ENO3, ENO1
KEGG_PATHWAY	bta00071:Fatty acid degradation	4	0.00359846	ECHS1, ACAT1, ACSL6, HADHA
KEGG_PATHWAY	bta00380:Tryptophan metabolism	4	0.00465999	ECHS1, OGDH, ACAT1, HADHA
KEGG_PATHWAY	bta01212:Fatty acid metabolism	4	0.0052545	ECHS1, ACAT1, ACSL6, HADHA
KEGG_PATHWAY	bta00280:Valine, leucine and isoleucine degradation	4	0.00589274	DLD, ECHS1, ACAT1, HADHA
KEGG_PATHWAY	bta00310:Lysine degradation	4	0.00730366	ECHS1, OGDH, ACAT1, HADHA
KEGG_PATHWAY	bta04971:Gastric acid secretion	4	0.0159954	EZR, CALM, ATP1A4, PRKACA
KEGG_PATHWAY	bta04910:Insulin signaling pathway	5	0.0178609	PRKAR2A, CALM, HK1, PRKACA, PPP1CC
KEGG_PATHWAY	bta00650:Butanoate metabolism	3	0.0179954	ECHS1, ACAT1, HADHA
KEGG_PATHWAY	bta03018:RNA degradation	4	0.0184683	ENO3, HSPD1, HSPA9, ENO1
KEGG_PATHWAY	bta04260:Cardiac muscle contraction	4	0.0211426	COX7A2, ATP1A4, COX4I1, COX5A
KEGG_PATHWAY	bta04922:Glucagon signaling pathway	4	0.0329702	LDHA, CALM, PGAM2, PRKACA
KEGG_PATHWAY	bta04915:Estrogen signaling pathway	4	0.0356749	HSPA1L, EGFR, CALM, PRKACA
KEGG_PATHWAY	bta04066:HIF-1 signaling pathway	4	0.0366014	EGFR, HK1, ENO3, ENO1
KEGG_PATHWAY	bta04114:Oocyte meiosis	4	0.0497595	YWHAZ, CALM, PRKACA, PPP1CC
KEGG_PATHWAY	bta05134:Legionellosis	3	0.0663494	HSPA1L, VCP, HSPD1
KEGG_PATHWAY	bta05230:Central carbon metabolism in cancer	3	0.0768141	EGFR, HK1, PGAM2
KEGG_PATHWAY	bta04720:Long-term potentiation	3	0.0833285	CALM, PRKACA, PPP1CC
KEGG_PATHWAY	bta04924:Renin secretion	3	0.0855369	ACE, CALM, PRKACA
KEGG_PATHWAY	bta05031:Amphetamine addiction	3	0.0877631	CALM, PRKACA, PPP1CC
KEGG_PATHWAY	bta04261:Adrenergic signaling in cardiomyocytes	4	0.0904187	CALM, ATP1A4, PRKACA, PPP1CC
